# Supplementary material for: 2-[2-Chloro-5-(trifluoro­methyl)­phen­yl]hexa­hydro­pyrimidine monohydrate
Source: Acta Crystallogr Sect E Struct Rep Online. 2008 Aug 30;64(Pt 9):o1840–1. doi: 10.1107/S1600536808027232 (PMC2960557; doi:10.1107/S1600536808027232)
Supplement: Supplementary file 1 [file e-64-o1840-sup1.cif]

##############################################################################
###                                                                        ###
###        Electronic paper (Acta Crystallographica Section E)             ###
###                                                                        ###
##############################################################################
#                                                                            #
# This CIF contains the data in a paper accepted for publication in Acta     #
# Crystallographica Section E. It conforms to the requirements of Notes      #
# for Authors for Section E, and has been peer reviewed under the auspices   #
# of the IUCr Commission on Journals.                                        #
#                                                                            #
# Full details of the Crystallographic Information File format               #
# are given in the paper "The Crystallographic Information File (CIF):       #
# a New Standard Archive File for Crystallography" by S. R. Hall, F. H.      #
# Allen and I. D. Brown [Acta Cryst. (1991), A47, 655-685].                  #
#                                                                            #
# The current version of the core CIF dictionary is obtainable from          #
# ftp://ftp.iucr.org/pub/cif_core.dic. The current version number is 2.4.    #
#                                                                            #
# Software is freely available for graphical display of the structure(s) in  #
# this CIF.  For information consult the CIF home page http://www.iucr.org/  #
# cif/home.html                                                              #
#                                                                            #
# This file may be used for bona fide research purposes within the           #
# scientific community so long as proper attribution is given to the journal # 
# article from which it was obtained.                                        #
#                                                                            #
##############################################################################
                                             
data_global
_audit_creation_method     'form.cif (version 2.0)'
_journal_data_validation_number     ?
_journal_date_recd_electronic     2008-08-19
_journal_date_accepted     2008-08-23
_journal_name_full     'Acta Crystallographica, Section E'
_journal_year     2008
_journal_volume     64
_journal_issue      9
_journal_page_first     o1840
_journal_page_last     o1841
_journal_paper_category     QO
_journal_coeditor_code     AT2619
_publ_contact_author_name     'Prof. Fun Hoong Kun'
_publ_contact_author_address
;
      X-ray Crystallography Unit
      School of Physics
      Universiti Sains Malaysia
      11800 USM, Penang
      MALAYSIA
;
_publ_contact_author_email     hkfun@usm.my
_publ_contact_author_fax     '6 04 6579150'
_publ_contact_author_phone     '6 04 6533652'
_publ_section_title
;
2-[2-Chloro-5-(trifluoromethyl)phenyl]hexahydropyrimidine monohydrate
;
loop_
    _publ_author_name
    _publ_author_footnote
    _publ_author_address
    'Hoong-Kun Fun' ?
;     X-ray Crystallography Unit
      School of Physics
      Universiti Sains Malaysia
      11800 USM, Penang
      Malaysia
;
    'Reza Kia'
;
      Additional correspondance author, e-mail: zsrkk@yahoo.com.
;
;     X-ray Crystallography Unit
      School of Physics
      Universiti Sains Malaysia
      11800 USM, Penang
      Malaysia
;
data_I
_audit_creation_method     SHELXL-97
_chemical_name_systematic
;
2-[2-Chloro-5-(trifluoromethyl)phenyl]hexahydropyrimidine monohydrate
;
_chemical_name_common
;
;
_chemical_formula_moiety     'C11 H12 Cl1 F3 N2, H2 O1'
_chemical_formula_sum     'C11 H14 Cl1 F3 N2 O1'
_chemical_formula_weight     282.69
_chemical_melting_point     ?
_symmetry_cell_setting     'monoclinic'
_symmetry_space_group_name_H-M     'P 21/c'
_symmetry_space_group_name_Hall     '-P 2ybc'
loop_
    _symmetry_equiv_pos_as_xyz
    'x, y, z'
    '-x, y+1/2, -z+1/2'
    '-x, -y, -z'
    'x, -y-1/2, z-1/2'
_cell_length_a     7.0745(2)
_cell_length_b     18.6119(5)
_cell_length_c     19.0631(5)
_cell_angle_alpha     90.00
_cell_angle_beta     91.010(2)
_cell_angle_gamma     90.00
_cell_volume     2509.65(12)
_cell_formula_units_Z     8
_cell_measurement_reflns_used     6400
_cell_measurement_theta_min     2.40
_cell_measurement_theta_max     23.03
_cell_measurement_temperature     100.00(10)
_exptl_crystal_description     'block'
_exptl_crystal_colour     'colourless'
_exptl_crystal_size_max     0.24
_exptl_crystal_size_mid     0.05
_exptl_crystal_size_min     0.02
_exptl_crystal_density_diffrn     1.496
_exptl_crystal_density_meas     ?
_exptl_crystal_density_method     'not measured'
_exptl_crystal_F_000     1168
_exptl_absorpt_coefficient_mu     0.331
_exptl_absorpt_correction_type     'multi-scan'
_exptl_absorpt_process_details     '(SADABS; Bruker, 2005)'
_exptl_absorpt_correction_T_min     0.9244
_exptl_absorpt_correction_T_max     0.9921
_exptl_special_details
;
The low-temperature data was collected with the Oxford Cyrosystem Cobra
low-temperature attachment.
;
_diffrn_ambient_temperature     100.00(10)
_diffrn_radiation_type     MoK\a
_diffrn_radiation_wavelength     0.71073
_diffrn_radiation_source     'fine-focus sealed tube'
_diffrn_radiation_monochromator     graphite
_diffrn_measurement_device_type
;
Bruker SMART APEXII CCD area-detector diffractometer
;
_diffrn_measurement_method     '\f and \w scans'
_diffrn_detector_area_resol_mean     ?
_diffrn_reflns_number     30107
_diffrn_reflns_av_R_equivalents     0.0525
_diffrn_reflns_av_sigmaI/netI     0.0706
_diffrn_reflns_theta_min     2.14
_diffrn_reflns_theta_max     30.09
_diffrn_reflns_theta_full     30.09
_diffrn_measured_fraction_theta_max     0.993
_diffrn_measured_fraction_theta_full     0.993
_diffrn_reflns_limit_h_min     -9
_diffrn_reflns_limit_h_max     9
_diffrn_reflns_limit_k_min     -26
_diffrn_reflns_limit_k_max     20
_diffrn_reflns_limit_l_min     -16
_diffrn_reflns_limit_l_max     26
_diffrn_standards_number     0
_diffrn_standards_interval_count     ?
_diffrn_standards_interval_time     ?
_diffrn_standards_decay_%     ?
_refine_special_details
;
Refinement of <i>F</i>^2^ against ALL reflections. The weighted <i>R</i>-factor
<i>wR</i> and goodness of fit <i>S</i> are based on <i>F</i>^2^, conventional
<i>R</i>-factors <i>R</i> are based on <i>F</i>, with <i>F</i> set to zero for
negative <i>F</i>^2^. The threshold expression of <i>F</i>^2^ >
\s(<i>F</i>^2^) is used only for calculating <i>R</i>-factors(gt) <i>etc</i>.
and is not relevant to the choice of reflections for refinement.
<i>R</i>-factors based on <i>F</i>^2^ are statistically about twice as large
as those based on <i>F</i>, and <i>R</i>- factors based on ALL data will be
even larger.
;
_reflns_number_total     7308
_reflns_number_gt     4995
_reflns_threshold_expression     I>2\s(I)
_refine_ls_structure_factor_coef     Fsqd
_refine_ls_matrix_type     full
_refine_ls_R_factor_all     0.1044
_refine_ls_R_factor_gt     0.0638
_refine_ls_wR_factor_gt     0.1298
_refine_ls_wR_factor_ref     0.1447
_refine_ls_goodness_of_fit_ref     1.079
_refine_ls_restrained_S_all     1.076
_refine_ls_number_reflns     7308
_refine_ls_number_parameters     379
_refine_ls_number_restraints     41
_refine_ls_hydrogen_treatment     mixed
_refine_ls_weighting_scheme     calc
_refine_ls_weighting_details
         'calc w=1/[\s^2^(Fo^2^)+(0.0411P)^2^+3.5237P] where P=(Fo^2^+2Fc^2^)/3'
_atom_sites_solution_hydrogens     geom
_atom_sites_solution_primary     direct
_atom_sites_solution_secondary     difmap
_refine_ls_shift/su_max     0.000
_refine_ls_shift/su_mean     0.000
_refine_diff_density_max     0.610
_refine_diff_density_min     -0.598
_refine_ls_extinction_method     none
_refine_ls_extinction_coef     ?
loop_
    _atom_type_symbol
    _atom_type_description
    _atom_type_scat_dispersion_real
    _atom_type_scat_dispersion_imag
    _atom_type_scat_source
    'C' 'C' 0.0033 0.0016
                         'International Tables Vol C Tables 4.2.6.8 and 6.1.1.4'
    'H' 'H' 0.0000 0.0000
                         'International Tables Vol C Tables 4.2.6.8 and 6.1.1.4'
    'N' 'N' 0.0061 0.0033
                         'International Tables Vol C Tables 4.2.6.8 and 6.1.1.4'
    'O' 'O' 0.0106 0.0060
                         'International Tables Vol C Tables 4.2.6.8 and 6.1.1.4'
    'F' 'F' 0.0171 0.0103
                         'International Tables Vol C Tables 4.2.6.8 and 6.1.1.4'
    'Cl' 'Cl' 0.1484 0.1585
                         'International Tables Vol C Tables 4.2.6.8 and 6.1.1.4'
_computing_data_collection     'APEX2 (Bruker, 2005)'
_computing_cell_refinement     'APEX2'
_computing_data_reduction     'SAINT (Bruker, 2005)'
_computing_structure_solution     'SHELXTL (Sheldrick, 2008)'
_computing_structure_refinement     'SHELXTL (Sheldrick, 2008)'
_computing_molecular_graphics     'SHELXTL (Sheldrick, 2008)'
_computing_publication_material
;
SHELXTL (Sheldrick, 2008) and PLATON (Spek, 2003)
;
loop_
    _atom_site_type_symbol
    _atom_site_label
    _atom_site_fract_x
    _atom_site_fract_y
    _atom_site_fract_z
    _atom_site_U_iso_or_equiv
    _atom_site_adp_type
    _atom_site_calc_flag
    _atom_site_refinement_flags
    _atom_site_occupancy
    _atom_site_disorder_assembly
    _atom_site_disorder_group
    Cl Cl1A 0.20441(9) 0.10260(4) 0.33890(4) 0.02426(16) Uani d . 1 . .
    F F1A 0.1451(3) 0.40379(9) 0.52585(9) 0.0364(4) Uani d . 1 . .
    F F2A 0.0671(3) 0.44306(10) 0.42408(11) 0.0431(5) Uani d . 1 . .
    F F3A 0.3579(2) 0.43149(10) 0.45284(10) 0.0382(5) Uani d . 1 . .
    N N1A 0.0590(3) 0.15070(12) 0.56007(12) 0.0182(5) Uani d . 1 . .
    N N2A 0.3521(3) 0.10898(12) 0.51715(12) 0.0182(5) Uani d . 1 . .
    C C1A 0.1928(3) 0.18840(15) 0.37603(14) 0.0195(5) Uani d . 1 . .
    C C2A 0.2034(3) 0.24683(16) 0.33062(14) 0.0226(6) Uani d . 1 . .
    H H2AA 0.2129 0.2397 0.2825 0.027 Uiso calc R 1 . .
    C C3A 0.1998(3) 0.31528(16) 0.35780(14) 0.0227(6) Uani d . 1 . .
    H H3AA 0.2056 0.3548 0.3280 0.027 Uiso calc R 1 . .
    C C4A 0.1874(3) 0.32524(14) 0.42968(14) 0.0193(5) Uani d . 1 . .
    C C5A 0.1752(3) 0.26648(14) 0.47436(14) 0.0169(5) Uani d . 1 . .
    H H5AA 0.1667 0.2739 0.5224 0.020 Uiso calc R 1 . .
    C C6A 0.1758(3) 0.19653(14) 0.44817(13) 0.0163(5) Uani d . 1 . .
    C C7A 0.1603(3) 0.13238(14) 0.49649(13) 0.0176(5) Uani d . 1 . .
    H H7AA 0.0946 0.0932 0.4719 0.021 Uiso calc R 1 . .
    C C8A 0.0401(4) 0.08749(15) 0.60549(14) 0.0234(6) Uani d . 1 . .
    H H8AA -0.0277 0.0498 0.5805 0.028 Uiso calc R 1 . .
    H H8AB -0.0309 0.1000 0.6468 0.028 Uiso calc R 1 . .
    C C9A 0.2355(4) 0.06120(16) 0.62705(15) 0.0246(6) Uani d . 1 . .
    H H9AA 0.2249 0.0184 0.6558 0.030 Uiso calc R 1 . .
    H H9AB 0.3003 0.0979 0.6545 0.030 Uiso calc R 1 . .
    C C10A 0.3474(4) 0.04425(15) 0.56176(15) 0.0240(6) Uani d . 1 . .
    H H10A 0.4751 0.0300 0.5749 0.029 Uiso calc R 1 . .
    H H10B 0.2883 0.0049 0.5362 0.029 Uiso calc R 1 . .
    C C11A 0.1886(4) 0.40020(15) 0.45793(15) 0.0224(6) Uani d . 1 . .
    Cl Cl1B 0.70385(9) 0.13065(3) 0.38275(3) 0.02102(15) Uani d . 1 . .
    C C11B 0.6923(5) 0.43786(17) 0.29294(17) 0.0364(8) Uani d DU 1 . .
    F F4 0.5910(12) 0.4539(3) 0.2403(5) 0.0226(12) Uiso d PU 0.351(7) A 1
    F F5 0.6856(18) 0.4849(5) 0.3431(5) 0.0241(10) Uiso d PU 0.351(7) A 1
    F F6 0.8935(10) 0.4523(3) 0.2682(4) 0.0163(15) Uiso d PU 0.351(7) A 1
    F F4B 0.7521(16) 0.4863(4) 0.3361(5) 0.0226(12) Uiso d PDU 0.189(5) A 2
    F F5B 0.716(2) 0.4505(6) 0.2289(7) 0.041(4) Uiso d PU 0.189(5) A 2
    F F6B 0.4747(12) 0.4605(4) 0.2919(6) 0.021(2) Uiso d PU 0.189(5) A 2
    F F4C 0.8220(14) 0.4554(3) 0.2541(5) 0.025(2) Uiso d P 0.288(9) A 3
    F F5C 0.6978(15) 0.4818(5) 0.3569(5) 0.0241(10) Uiso d P 0.288(9) A 3
    F F6C 0.5245(14) 0.4566(3) 0.2635(5) 0.027(2) Uiso d P 0.288(9) A 3
    F F4D 0.639(2) 0.4462(6) 0.2155(8) 0.0226(12) Uiso d P 0.167(6) A 4
    F F5D 0.619(2) 0.4824(6) 0.3297(7) 0.0241(10) Uiso d P 0.167(6) A 4
    F F6D 0.866(2) 0.4612(8) 0.2826(8) 0.029(4) Uiso d P 0.167(6) A 4
    N N1B 0.8534(3) 0.15394(12) 0.20979(12) 0.0178(5) Uani d . 1 A .
    N N2B 0.5654(3) 0.20191(12) 0.16508(12) 0.0189(5) Uani d . 1 A .
    C C1B 0.6915(3) 0.21978(14) 0.35477(14) 0.0183(5) Uani d . 1 . .
    C C2B 0.6998(3) 0.27234(15) 0.40623(14) 0.0200(5) Uani d . 1 A .
    H H2BA 0.7062 0.2599 0.4535 0.024 Uiso calc R 1 . .
    C C3B 0.6985(4) 0.34360(15) 0.38604(15) 0.0230(6) Uani d . 1 . .
    H H3BA 0.7045 0.3797 0.4197 0.028 Uiso calc R 1 A .
    C C4B 0.6883(4) 0.36098(15) 0.31531(15) 0.0226(6) Uani d . 1 A .
    C C5B 0.6763(3) 0.30779(14) 0.26472(14) 0.0204(5) Uani d . 1 . .
    H H5BA 0.6687 0.3205 0.2176 0.024 Uiso calc R 1 A .
    C C6B 0.6756(3) 0.23534(14) 0.28350(13) 0.0167(5) Uani d . 1 A .
    C C7B 0.6615(3) 0.17660(14) 0.22863(14) 0.0181(5) Uani d . 1 . .
    H H7BA 0.5927 0.1355 0.2477 0.022 Uiso calc R 1 A .
    C C8B 0.8473(4) 0.09305(15) 0.16030(15) 0.0241(6) Uani d . 1 . .
    H H8BA 0.7840 0.0524 0.1814 0.029 Uiso calc R 1 A .
    H H8BB 0.9748 0.0785 0.1488 0.029 Uiso calc R 1 . .
    C C9B 0.7411(4) 0.11657(15) 0.09448(15) 0.0243(6) Uani d . 1 A .
    H H9BA 0.8109 0.1544 0.0714 0.029 Uiso calc R 1 . .
    H H9BB 0.7294 0.0764 0.0623 0.029 Uiso calc R 1 . .
    C C10B 0.5465(4) 0.14364(15) 0.11302(16) 0.0251(6) Uani d . 1 . .
    H H10C 0.4817 0.1613 0.0712 0.030 Uiso calc R 1 A .
    H H10D 0.4723 0.1047 0.1322 0.030 Uiso calc R 1 . .
    O O1W 0.3328(3) 0.80736(12) 0.43314(11) 0.0258(5) Uani d . 1 . .
    O O2W 0.1595(3) 0.24257(12) 0.16075(11) 0.0240(4) Uani d . 1 . .
    H H1NA -0.054(5) 0.1675(17) 0.5461(17) 0.034(9) Uiso d . 1 . .
    H H2NA 0.410(5) 0.0988(19) 0.478(2) 0.046(11) Uiso d . 1 . .
    H H1NB 0.908(4) 0.1397(17) 0.2501(17) 0.029(9) Uiso d . 1 . .
    H H2NB 0.457(5) 0.2150(17) 0.1772(16) 0.028(8) Uiso d . 1 . .
    H H1W1 0.370(5) 0.777(2) 0.402(2) 0.053(12) Uiso d . 1 . .
    H H2W1 0.440(5) 0.8277(19) 0.4430(18) 0.037(10) Uiso d . 1 . .
    H H1W2 0.056(5) 0.2231(18) 0.1680(18) 0.035(9) Uiso d . 1 . .
    H H2W2 0.131(5) 0.277(2) 0.1315(19) 0.043(11) Uiso d . 1 . .
loop_
    _atom_site_aniso_label
    _atom_site_aniso_U_11
    _atom_site_aniso_U_22
    _atom_site_aniso_U_33
    _atom_site_aniso_U_12
    _atom_site_aniso_U_13
    _atom_site_aniso_U_23
    Cl1A 0.0223(3) 0.0306(4) 0.0199(3) 0.0021(3) -0.0001(2) -0.0072(3)
    F1A 0.0535(11) 0.0211(9) 0.0352(11) 0.0018(8) 0.0155(9) -0.0009(8)
    F2A 0.0460(11) 0.0220(10) 0.0606(14) 0.0058(8) -0.0230(10) 0.0078(9)
    F3A 0.0254(9) 0.0295(10) 0.0599(13) -0.0107(7) 0.0116(8) -0.0090(9)
    N1A 0.0174(10) 0.0182(12) 0.0192(11) 0.0007(8) 0.0042(8) 0.0018(9)
    N2A 0.0168(10) 0.0200(12) 0.0180(12) 0.0028(8) 0.0025(8) 0.0027(9)
    C1A 0.0153(11) 0.0243(14) 0.0188(13) -0.0012(10) -0.0013(9) -0.0022(11)
    C2A 0.0179(12) 0.0352(17) 0.0146(13) -0.0008(11) 0.0013(10) 0.0029(12)
    C3A 0.0185(12) 0.0286(16) 0.0209(14) -0.0020(10) -0.0018(10) 0.0100(12)
    C4A 0.0142(11) 0.0205(14) 0.0232(14) -0.0007(9) -0.0007(10) 0.0047(11)
    C5A 0.0152(11) 0.0205(14) 0.0150(12) -0.0008(9) 0.0007(9) 0.0005(10)
    C6A 0.0141(11) 0.0192(13) 0.0155(12) -0.0020(9) -0.0013(9) 0.0005(10)
    C7A 0.0169(11) 0.0180(13) 0.0179(13) -0.0004(9) 0.0000(9) -0.0033(11)
    C8A 0.0277(13) 0.0231(15) 0.0197(14) -0.0025(11) 0.0076(11) 0.0024(11)
    C9A 0.0332(14) 0.0208(14) 0.0199(14) 0.0039(11) 0.0027(11) 0.0056(11)
    C10A 0.0282(14) 0.0174(14) 0.0264(15) 0.0069(11) 0.0008(11) 0.0043(11)
    C11A 0.0185(12) 0.0246(15) 0.0242(15) -0.0010(10) -0.0002(10) 0.0064(12)
    Cl1B 0.0223(3) 0.0196(3) 0.0212(3) 0.0010(2) 0.0028(2) 0.0060(3)
    C11B 0.057(2) 0.0221(16) 0.0300(18) 0.0024(14) -0.0009(15) -0.0044(14)
    N1B 0.0179(10) 0.0163(11) 0.0191(12) 0.0035(8) 0.0014(9) 0.0031(9)
    N2B 0.0137(10) 0.0225(12) 0.0204(12) 0.0015(8) 0.0005(8) 0.0015(9)
    C1B 0.0144(11) 0.0186(13) 0.0221(14) 0.0010(9) 0.0028(10) 0.0033(11)
    C2B 0.0157(11) 0.0246(15) 0.0197(14) 0.0009(10) 0.0025(10) -0.0001(11)
    C3B 0.0201(12) 0.0236(15) 0.0253(15) 0.0010(10) 0.0020(10) -0.0045(12)
    C4B 0.0202(12) 0.0185(14) 0.0293(15) 0.0012(10) 0.0018(11) 0.0016(12)
    C5B 0.0204(12) 0.0203(14) 0.0204(14) 0.0002(10) 0.0026(10) 0.0035(11)
    C6B 0.0132(11) 0.0175(13) 0.0196(13) 0.0000(9) 0.0034(9) 0.0007(10)
    C7B 0.0165(11) 0.0182(13) 0.0199(13) -0.0008(9) 0.0034(10) 0.0031(11)
    C8B 0.0299(14) 0.0160(14) 0.0263(15) 0.0040(11) -0.0001(11) -0.0012(11)
    C9B 0.0321(14) 0.0205(15) 0.0203(14) 0.0019(11) -0.0006(11) -0.0025(11)
    C10B 0.0264(14) 0.0219(15) 0.0270(15) -0.0039(11) -0.0040(11) -0.0010(12)
    O1W 0.0178(9) 0.0318(12) 0.0279(11) 0.0006(8) 0.0029(8) -0.0099(10)
    O2W 0.0183(9) 0.0300(12) 0.0236(11) -0.0010(8) 0.0003(8) 0.0074(9)
_geom_special_details
;
All e.s.d.'s (except the e.s.d. in the dihedral angle between two l.s. planes)
are estimated using the full covariance matrix. The cell e.s.d.'s are taken
into account individually in the estimation of e.s.d.'s in distances, angles
and torsion angles; correlations between e.s.d.'s in cell parameters are only
used when they are defined by crystal symmetry. An approximate (isotropic)
treatment of cell e.s.d.'s is used for estimating e.s.d.'s involving l.s.
planes.
;
loop_
    _geom_bond_atom_site_label_1
    _geom_bond_atom_site_label_2
    _geom_bond_site_symmetry_2
    _geom_bond_distance
    _geom_bond_publ_flag
    Cl1A C1A . 1.749(3) ?
    F1A C11A . 1.338(3) ?
    F2A C11A . 1.331(3) ?
    F3A C11A . 1.337(3) ?
    N1A C7A . 1.459(3) ?
    N1A C8A . 1.468(3) ?
    N1A H1NA . 0.90(3) ?
    N2A C7A . 1.472(3) ?
    N2A C10A . 1.475(3) ?
    N2A H2NA . 0.88(4) ?
    C1A C6A . 1.391(4) ?
    C1A C2A . 1.393(4) ?
    C2A C3A . 1.376(4) ?
    C2A H2AA . 0.9300 ?
    C3A C4A . 1.387(4) ?
    C3A H3AA . 0.9300 ?
    C4A C5A . 1.390(4) ?
    C4A C11A . 1.495(4) ?
    C5A C6A . 1.394(4) ?
    C5A H5AA . 0.9300 ?
    C6A C7A . 1.513(4) ?
    C7A H7AA . 0.9800 ?
    C8A C9A . 1.516(4) ?
    C8A H8AA . 0.9700 ?
    C8A H8AB . 0.9700 ?
    C9A C10A . 1.520(4) ?
    C9A H9AA . 0.9700 ?
    C9A H9AB . 0.9700 ?
    C10A H10A . 0.9700 ?
    C10A H10B . 0.9700 ?
    Cl1B C1B . 1.744(3) ?
    C11B F5D . 1.209(11) ?
    C11B F4C . 1.233(8) ?
    C11B F5B . 1.257(13) ?
    C11B F4 . 1.258(6) ?
    C11B F4B . 1.287(5) ?
    C11B F5 . 1.298(10) ?
    C11B F6D . 1.323(16) ?
    C11B F6C . 1.350(8) ?
    C11B F5C . 1.467(10) ?
    C11B C4B . 1.493(4) ?
    C11B F4D . 1.525(14) ?
    C11B F6 . 1.532(7) ?
    N1B C7B . 1.472(3) ?
    N1B C8B . 1.475(3) ?
    N1B H1NB . 0.89(3) ?
    N2B C7B . 1.457(3) ?
    N2B C10B . 1.475(4) ?
    N2B H2NB . 0.84(3) ?
    C1B C2B . 1.386(4) ?
    C1B C6B . 1.392(4) ?
    C2B C3B . 1.381(4) ?
    C2B H2BA . 0.9300 ?
    C3B C4B . 1.387(4) ?
    C3B H3BA . 0.9300 ?
    C4B C5B . 1.384(4) ?
    C5B C6B . 1.395(4) ?
    C5B H5BA . 0.9300 ?
    C6B C7B . 1.515(4) ?
    C7B H7BA . 0.9800 ?
    C8B C9B . 1.516(4) ?
    C8B H8BA . 0.9700 ?
    C8B H8BB . 0.9700 ?
    C9B C10B . 1.514(4) ?
    C9B H9BA . 0.9700 ?
    C9B H9BB . 0.9700 ?
    C10B H10C . 0.9700 ?
    C10B H10D . 0.9700 ?
    O1W H1W1 . 0.86(4) ?
    O1W H2W1 . 0.87(4) ?
    O2W H1W2 . 0.83(4) ?
    O2W H2W2 . 0.87(4) ?
loop_
    _geom_angle_atom_site_label_1
    _geom_angle_atom_site_label_2
    _geom_angle_atom_site_label_3
    _geom_angle_site_symmetry_1
    _geom_angle_site_symmetry_3
    _geom_angle
    _geom_angle_publ_flag
    C7A N1A C8A . . 110.7(2) ?
    C7A N1A H1NA . . 107(2) ?
    C8A N1A H1NA . . 111(2) ?
    C7A N2A C10A . . 111.5(2) ?
    C7A N2A H2NA . . 106(2) ?
    C10A N2A H2NA . . 109(2) ?
    C6A C1A C2A . . 122.4(2) ?
    C6A C1A Cl1A . . 120.3(2) ?
    C2A C1A Cl1A . . 117.2(2) ?
    C3A C2A C1A . . 119.2(2) ?
    C3A C2A H2AA . . 120.4 ?
    C1A C2A H2AA . . 120.4 ?
    C2A C3A C4A . . 119.8(3) ?
    C2A C3A H3AA . . 120.1 ?
    C4A C3A H3AA . . 120.1 ?
    C3A C4A C5A . . 120.4(3) ?
    C3A C4A C11A . . 118.7(2) ?
    C5A C4A C11A . . 120.9(2) ?
    C4A C5A C6A . . 121.0(2) ?
    C4A C5A H5AA . . 119.5 ?
    C6A C5A H5AA . . 119.5 ?
    C1A C6A C5A . . 117.2(2) ?
    C1A C6A C7A . . 121.6(2) ?
    C5A C6A C7A . . 121.2(2) ?
    N1A C7A N2A . . 108.1(2) ?
    N1A C7A C6A . . 111.3(2) ?
    N2A C7A C6A . . 108.7(2) ?
    N1A C7A H7AA . . 109.6 ?
    N2A C7A H7AA . . 109.6 ?
    C6A C7A H7AA . . 109.6 ?
    N1A C8A C9A . . 109.0(2) ?
    N1A C8A H8AA . . 109.9 ?
    C9A C8A H8AA . . 109.9 ?
    N1A C8A H8AB . . 109.9 ?
    C9A C8A H8AB . . 109.9 ?
    H8AA C8A H8AB . . 108.3 ?
    C8A C9A C10A . . 109.3(2) ?
    C8A C9A H9AA . . 109.8 ?
    C10A C9A H9AA . . 109.8 ?
    C8A C9A H9AB . . 109.8 ?
    C10A C9A H9AB . . 109.8 ?
    H9AA C9A H9AB . . 108.3 ?
    N2A C10A C9A . . 108.6(2) ?
    N2A C10A H10A . . 110.0 ?
    C9A C10A H10A . . 110.0 ?
    N2A C10A H10B . . 110.0 ?
    C9A C10A H10B . . 110.0 ?
    H10A C10A H10B . . 108.3 ?
    F2A C11A F3A . . 106.0(2) ?
    F2A C11A F1A . . 106.4(2) ?
    F3A C11A F1A . . 105.7(2) ?
    F2A C11A C4A . . 112.6(2) ?
    F3A C11A C4A . . 112.3(2) ?
    F1A C11A C4A . . 113.3(2) ?
    F5D C11B F4C . . 119.8(7) ?
    F5D C11B F5B . . 120.0(8) ?
    F4C C11B F5B . . 41.9(7) ?
    F5D C11B F4 . . 93.2(7) ?
    F4C C11B F4 . . 83.0(5) ?
    F5B C11B F4 . . 42.6(8) ?
    F5D C11B F4B . . 44.6(8) ?
    F4C C11B F4B . . 87.6(7) ?
    F5B C11B F4B . . 116.3(8) ?
    F4 C11B F4B . . 121.4(6) ?
    F5D C11B F5 . . 24.3(6) ?
    F4C C11B F5 . . 107.5(6) ?
    F5B C11B F5 . . 126.7(7) ?
    F4 C11B F5 . . 113.6(5) ?
    F4B C11B F5 . . 21.9(6) ?
    F5D C11B F6D . . 105.7(9) ?
    F4C C11B F6D . . 28.3(7) ?
    F5B C11B F6D . . 69.8(10) ?
    F4 C11B F6D . . 108.7(8) ?
    F4B C11B F6D . . 64.5(8) ?
    F5 C11B F6D . . 86.2(8) ?
    F5D C11B F6C . . 71.4(8) ?
    F4C C11B F6C . . 109.8(6) ?
    F5B C11B F6C . . 71.2(8) ?
    F4 C11B F6C . . 28.7(4) ?
    F4B C11B F6C . . 111.2(6) ?
    F5 C11B F6C . . 95.1(6) ?
    F6D C11B F6C . . 131.7(8) ?
    F5D C11B F5C . . 30.9(8) ?
    F4C C11B F5C . . 110.0(7) ?
    F5B C11B F5C . . 134.4(7) ?
    F4 C11B F5C . . 122.5(6) ?
    F4B C11B F5C . . 22.3(6) ?
    F5 C11B F5C . . 9.3(7) ?
    F6D C11B F5C . . 86.0(9) ?
    F6C C11B F5C . . 102.2(6) ?
    F5D C11B C4B . . 118.8(6) ?
    F4C C11B C4B . . 116.3(4) ?
    F5B C11B C4B . . 117.4(6) ?
    F4 C11B C4B . . 116.2(3) ?
    F4B C11B C4B . . 119.7(5) ?
    F5 C11B C4B . . 115.7(5) ?
    F6D C11B C4B . . 112.3(7) ?
    F6C C11B C4B . . 110.3(4) ?
    F5C C11B C4B . . 107.3(5) ?
    F5D C11B F4D . . 113.0(8) ?
    F4C C11B F4D . . 64.3(7) ?
    F5B C11B F4D . . 22.4(7) ?
    F4 C11B F4D . . 22.6(5) ?
    F4B C11B F4D . . 128.4(7) ?
    F5 C11B F4D . . 129.3(6) ?
    F6D C11B F4D . . 92.1(8) ?
    F6C C11B F4D . . 51.0(7) ?
    F5C C11B F4D . . 138.6(6) ?
    C4B C11B F4D . . 111.6(5) ?
    F5D C11B F6 . . 118.0(7) ?
    F4C C11B F6 . . 20.4(5) ?
    F5B C11B F6 . . 61.9(8) ?
    F4 C11B F6 . . 103.4(5) ?
    F4B C11B F6 . . 77.1(6) ?
    F5 C11B F6 . . 98.9(6) ?
    F6D C11B F6 . . 12.7(7) ?
    F6C C11B F6 . . 129.9(6) ?
    F5C C11B F6 . . 98.4(6) ?
    C4B C11B F6 . . 106.2(3) ?
    F4D C11B F6 . . 84.2(6) ?
    C7B N1B C8B . . 111.1(2) ?
    C7B N1B H1NB . . 105(2) ?
    C8B N1B H1NB . . 109(2) ?
    C7B N2B C10B . . 110.9(2) ?
    C7B N2B H2NB . . 106(2) ?
    C10B N2B H2NB . . 109(2) ?
    C2B C1B C6B . . 123.1(2) ?
    C2B C1B Cl1B . . 117.0(2) ?
    C6B C1B Cl1B . . 119.9(2) ?
    C3B C2B C1B . . 118.7(3) ?
    C3B C2B H2BA . . 120.6 ?
    C1B C2B H2BA . . 120.6 ?
    C2B C3B C4B . . 119.7(3) ?
    C2B C3B H3BA . . 120.2 ?
    C4B C3B H3BA . . 120.2 ?
    C5B C4B C3B . . 120.8(3) ?
    C5B C4B C11B . . 119.2(3) ?
    C3B C4B C11B . . 120.0(3) ?
    C4B C5B C6B . . 120.9(3) ?
    C4B C5B H5BA . . 119.6 ?
    C6B C5B H5BA . . 119.6 ?
    C1B C6B C5B . . 116.8(2) ?
    C1B C6B C7B . . 121.8(2) ?
    C5B C6B C7B . . 121.4(2) ?
    N2B C7B N1B . . 108.0(2) ?
    N2B C7B C6B . . 111.4(2) ?
    N1B C7B C6B . . 109.0(2) ?
    N2B C7B H7BA . . 109.5 ?
    N1B C7B H7BA . . 109.5 ?
    C6B C7B H7BA . . 109.5 ?
    N1B C8B C9B . . 108.4(2) ?
    N1B C8B H8BA . . 110.0 ?
    C9B C8B H8BA . . 110.0 ?
    N1B C8B H8BB . . 110.0 ?
    C9B C8B H8BB . . 110.0 ?
    H8BA C8B H8BB . . 108.4 ?
    C10B C9B C8B . . 110.0(2) ?
    C10B C9B H9BA . . 109.7 ?
    C8B C9B H9BA . . 109.7 ?
    C10B C9B H9BB . . 109.7 ?
    C8B C9B H9BB . . 109.7 ?
    H9BA C9B H9BB . . 108.2 ?
    N2B C10B C9B . . 109.2(2) ?
    N2B C10B H10C . . 109.8 ?
    C9B C10B H10C . . 109.8 ?
    N2B C10B H10D . . 109.8 ?
    C9B C10B H10D . . 109.8 ?
    H10C C10B H10D . . 108.3 ?
    H1W1 O1W H2W1 . . 99(3) ?
    H1W2 O2W H2W2 . . 104(3) ?
loop_
    _geom_torsion_atom_site_label_1
    _geom_torsion_atom_site_label_2
    _geom_torsion_atom_site_label_3
    _geom_torsion_atom_site_label_4
    _geom_torsion_site_symmetry_1
    _geom_torsion_site_symmetry_2
    _geom_torsion_site_symmetry_3
    _geom_torsion_site_symmetry_4
    _geom_torsion
    _geom_torsion_publ_flag
    C6A C1A C2A C3A . . . . 0.9(4) ?
    Cl1A C1A C2A C3A . . . . -178.32(19) ?
    C1A C2A C3A C4A . . . . 0.6(4) ?
    C2A C3A C4A C5A . . . . -1.1(4) ?
    C2A C3A C4A C11A . . . . 178.5(2) ?
    C3A C4A C5A C6A . . . . 0.2(4) ?
    C11A C4A C5A C6A . . . . -179.4(2) ?
    C2A C1A C6A C5A . . . . -1.9(4) ?
    Cl1A C1A C6A C5A . . . . 177.39(18) ?
    C2A C1A C6A C7A . . . . 178.7(2) ?
    Cl1A C1A C6A C7A . . . . -2.0(3) ?
    C4A C5A C6A C1A . . . . 1.3(3) ?
    C4A C5A C6A C7A . . . . -179.3(2) ?
    C8A N1A C7A N2A . . . . -62.4(3) ?
    C8A N1A C7A C6A . . . . 178.3(2) ?
    C10A N2A C7A N1A . . . . 61.8(3) ?
    C10A N2A C7A C6A . . . . -177.3(2) ?
    C1A C6A C7A N1A . . . . -153.3(2) ?
    C5A C6A C7A N1A . . . . 27.3(3) ?
    C1A C6A C7A N2A . . . . 87.8(3) ?
    C5A C6A C7A N2A . . . . -91.6(3) ?
    C7A N1A C8A C9A . . . . 61.3(3) ?
    N1A C8A C9A C10A . . . . -57.6(3) ?
    C7A N2A C10A C9A . . . . -59.3(3) ?
    C8A C9A C10A N2A . . . . 56.3(3) ?
    C3A C4A C11A F2A . . . . 48.9(3) ?
    C5A C4A C11A F2A . . . . -131.5(3) ?
    C3A C4A C11A F3A . . . . -70.7(3) ?
    C5A C4A C11A F3A . . . . 108.9(3) ?
    C3A C4A C11A F1A . . . . 169.7(2) ?
    C5A C4A C11A F1A . . . . -10.7(3) ?
    C6B C1B C2B C3B . . . . -2.1(4) ?
    Cl1B C1B C2B C3B . . . . 177.29(19) ?
    C1B C2B C3B C4B . . . . 0.2(4) ?
    C2B C3B C4B C5B . . . . 1.0(4) ?
    C2B C3B C4B C11B . . . . -178.3(3) ?
    F5D C11B C4B C5B . . . . 146.6(9) ?
    F4C C11B C4B C5B . . . . -58.6(7) ?
    F5B C11B C4B C5B . . . . -11.4(9) ?
    F4 C11B C4B C5B . . . . 36.6(7) ?
    F4B C11B C4B C5B . . . . -161.8(7) ?
    F5 C11B C4B C5B . . . . 173.8(7) ?
    F6D C11B C4B C5B . . . . -89.4(8) ?
    F6C C11B C4B C5B . . . . 67.3(6) ?
    F5C C11B C4B C5B . . . . 177.8(5) ?
    F4D C11B C4B C5B . . . . 12.4(7) ?
    F6 C11B C4B C5B . . . . -77.7(4) ?
    F5D C11B C4B C3B . . . . -34.1(9) ?
    F4C C11B C4B C3B . . . . 120.7(6) ?
    F5B C11B C4B C3B . . . . 168.0(8) ?
    F4 C11B C4B C3B . . . . -144.0(6) ?
    F4B C11B C4B C3B . . . . 17.5(7) ?
    F5 C11B C4B C3B . . . . -6.9(8) ?
    F6D C11B C4B C3B . . . . 89.9(8) ?
    F6C C11B C4B C3B . . . . -113.4(6) ?
    F5C C11B C4B C3B . . . . -2.8(6) ?
    F4D C11B C4B C3B . . . . -168.2(7) ?
    F6 C11B C4B C3B . . . . 101.7(4) ?
    C3B C4B C5B C6B . . . . -0.5(4) ?
    C11B C4B C5B C6B . . . . 178.9(3) ?
    C2B C1B C6B C5B . . . . 2.7(4) ?
    Cl1B C1B C6B C5B . . . . -176.75(18) ?
    C2B C1B C6B C7B . . . . -178.4(2) ?
    Cl1B C1B C6B C7B . . . . 2.2(3) ?
    C4B C5B C6B C1B . . . . -1.3(4) ?
    C4B C5B C6B C7B . . . . 179.7(2) ?
    C10B N2B C7B N1B . . . . 62.4(3) ?
    C10B N2B C7B C6B . . . . -178.0(2) ?
    C8B N1B C7B N2B . . . . -63.0(3) ?
    C8B N1B C7B C6B . . . . 175.8(2) ?
    C1B C6B C7B N2B . . . . 154.7(2) ?
    C5B C6B C7B N2B . . . . -26.4(3) ?
    C1B C6B C7B N1B . . . . -86.3(3) ?
    C5B C6B C7B N1B . . . . 92.6(3) ?
    C7B N1B C8B C9B . . . . 60.2(3) ?
    N1B C8B C9B C10B . . . . -56.1(3) ?
    C7B N2B C10B C9B . . . . -59.7(3) ?
    C8B C9B C10B N2B . . . . 56.0(3) ?
loop_
    _geom_hbond_atom_site_label_D
    _geom_hbond_atom_site_label_H
    _geom_hbond_atom_site_label_A
    _geom_hbond_site_symmetry_A
    _geom_hbond_distance_DH
    _geom_hbond_distance_HA
    _geom_hbond_distance_DA
    _geom_hbond_angle_DHA
    _geom_hbond_publ_flag
    N1A H1NA O1W 3_566 0.90(3) 2.07(4) 2.885(3) 151(3) y
    N1B H1NB Cl1A 1_655 0.89(3) 2.76(3) 3.595(2) 156(2) y
    N2B H2NB O2W . 0.84(3) 2.18(4) 2.969(3) 156(3) y
    O1W H1W1 N2B 2_655 0.86(4) 1.95(4) 2.815(3) 174(4) y
    O1W H2W1 N2A 3_666 0.87(4) 2.02(3) 2.867(3) 165(3) y
    O2W H1W2 N1B 1_455 0.83(3) 2.09(3) 2.891(3) 161(3) y
    O2W H2W2 N1A 4_565 0.87(4) 1.98(4) 2.844(3) 176(4) y
    C2A H2AA O2W . 0.93 2.35 3.249(3) 164 y
    C5A H5AA F1A . 0.93 2.42 2.747(3) 100 y
    C5A H5AA N1A . 0.93 2.52 2.835(3) 100 y
    C7A H7AA Cl1A . 0.98 2.67 3.076(3) 105 y
    C2B H2BA O1W 3_666 0.93 2.52 3.414(3) 162 y
    C5B H5BA N2B . 0.93 2.53 2.838(3) 100 y
    C7B H7BA Cl1B . 0.98 2.68 3.070(3) 104 y
