# Supplementary material for: 2-[2-Chloro-5-(trifluoro­methyl)­phen­yl]hexa­hydro­pyrimidine monohydrate
Source: Acta Crystallogr Sect E Struct Rep Online. 2008 Aug 30;64(Pt 9):o1840–1. doi: 10.1107/S1600536808027232 (PMC2960557; doi:10.1107/S1600536808027232)
Supplement: Supplementary file 2 [file e-64-o1840-Isup2.hkl]

# 
# h,k,l, Fc-squared, Fo-squared, sigma(Fo-squared) and status flag 
# 
data_I
_shelx_title ' cfpn_0m in P2(1)/c (100K)' 
_shelx_refln_list_code          4 
_shelx_F_calc_maximum      303.28 
_exptl_crystal_F_000      1168.00 
_reflns_d_resolution_high  0.7089 
 
loop_ 
 _symmetry_equiv_pos_as_xyz 
 'x, y, z' 
 '-x, y+1/2, -z+1/2' 
 '-x, -y, -z' 
 'x, -y-1/2, z-1/2' 
 
_cell_length_a     7.0745 
_cell_length_b    18.6119 
_cell_length_c    19.0631 
_cell_angle_alpha  90.000 
_cell_angle_beta   91.010 
_cell_angle_gamma  90.000 
 
_shelx_F_squared_multiplier     1.000 
 
loop_ 
 _refln_index_h 
 _refln_index_k 
 _refln_index_l 
 _refln_F_squared_calc 
 _refln_F_squared_meas 
 _refln_F_squared_sigma 
 _refln_observed_status 
   1   0   0       51.77       -9.45      9.45 o 
   2   0   0    91976.80    91940.75   1326.64 o 
   3   0   0       61.58       57.14     15.22 o 
   4   0   0     1443.22     1540.73     42.02 o 
   5   0   0      137.65      169.45     16.07 o 
   6   0   0     8578.54     8632.92    195.38 o 
   7   0   0       13.78       19.50     19.34 o 
   8   0   0     6060.79     5738.35    161.91 o 
   9   0   0        0.10       43.47     47.23 o 
   1   1   0       64.60       59.48      3.92 o 
   2   1   0    73735.41    74073.15    763.56 o 
   3   1   0      136.97      154.48     10.47 o 
   4   1   0    21814.99    22104.41    245.86 o 
   5   1   0       82.57       90.77     13.25 o 
   6   1   0    10831.79    10402.22    159.56 o 
   7   1   0        1.00        9.74     12.80 o 
   8   1   0       99.65       83.92     19.79 o 
   9   1   0       14.33       18.80     24.50 o 
   0   2   0     5412.20     5351.56     85.01 o 
   1   2   0       77.55       73.94      4.59 o 
   2   2   0     5217.29     5832.31     60.12 o 
   3   2   0      991.51      921.08     22.88 o 
   4   2   0       48.15       55.99      8.64 o 
   5   2   0       25.15       41.19      8.87 o 
   6   2   0     1478.45     1487.58     45.95 o 
   7   2   0      362.89      352.16     28.24 o 
   8   2   0     1541.05     1486.59     57.35 o 
   9   2   0        0.52       27.68     22.07 o 
   1   3   0     1759.12     1727.80     23.25 o 
   2   3   0     3380.37     3636.02     54.62 o 
   3   3   0     1597.45     1684.82     29.85 o 
   4   3   0     1211.07     1389.93     32.31 o 
   5   3   0       13.49       28.38      8.49 o 
   6   3   0     2311.36     2165.64     56.17 o 
   7   3   0      108.27       66.47     22.64 o 
   8   3   0     1289.55     1349.84     52.43 o 
   9   3   0        5.57       14.16     24.87 o 
   0   4   0    20234.59    19792.16    243.62 o 
   1   4   0     1677.52     1648.14     21.68 o 
   2   4   0     1486.47     1282.51     27.51 o 
   3   4   0       34.06       15.44      5.71 o 
   4   4   0      212.43      182.09     14.06 o 
   5   4   0        0.03        6.15      7.22 o 
   6   4   0        3.32       -4.25      8.56 o 
   7   4   0        2.85       -4.44     11.58 o 
   8   4   0       78.77      104.76     21.95 o 
   9   4   0       52.66       22.07     48.58 o 
   1   5   0     7681.30     7628.89     74.06 o 
   2   5   0      209.20      217.82      8.97 o 
   3   5   0       13.90       20.97      5.21 o 
   4   5   0      420.81      445.75     15.03 o 
   5   5   0       61.01      102.33     12.00 o 
   6   5   0      240.66      273.59     19.46 o 
   7   5   0      119.42      115.98     18.34 o 
   8   5   0        7.99       10.95     16.71 o 
   9   5   0       57.80       57.11     23.68 o 
   0   6   0     7909.73     7906.06    101.80 o 
   1   6   0     3833.14     3674.89     41.69 o 
   2   6   0      862.72      764.21     18.53 o 
   3   6   0     1252.21      970.06     17.42 o 
   4   6   0      176.44      197.86      9.99 o 
   5   6   0     1302.08     1190.46     29.06 o 
   6   6   0       41.89       23.28     10.81 o 
   7   6   0      252.36      276.39     25.77 o 
   8   6   0       56.46       47.41     20.44 o 
   9   6   0        0.82       26.39     21.33 o 
   1   7   0     8889.06     8788.10     89.84 o 
   2   7   0      416.28      371.58     11.70 o 
   3   7   0      574.27      692.48     17.19 o 
   4   7   0     2204.73     2075.78     32.16 o 
   5   7   0     1323.00     1199.69     28.96 o 
   6   7   0      328.33      351.75     25.38 o 
   7   7   0      153.19      142.50     19.67 o 
   8   7   0      159.86      126.87     25.20 o 
   9   7   0       14.22       66.23     24.83 o 
   0   8   0      136.89      168.24      7.50 o 
   1   8   0       88.66       76.19      4.67 o 
   2   8   0     3454.79     3298.81     43.59 o 
   3   8   0      283.54      281.20     12.99 o 
   4   8   0      901.71      897.99     27.93 o 
   5   8   0      511.69      485.76     19.97 o 
   6   8   0        6.23        5.73     10.53 o 
   7   8   0     1188.86     1078.12     47.65 o 
   8   8   0       35.17       34.89     19.56 o 
   9   8   0      233.66      325.83     39.52 o 
   1   9   0     7889.92     8409.88     83.45 o 
   2   9   0        3.58        3.41      5.21 o 
   3   9   0     1298.61     1218.82     24.84 o 
   4   9   0       40.59       30.52      8.40 o 
   5   9   0       87.07       85.19     13.90 o 
   6   9   0       59.45       66.57     13.69 o 
   7   9   0       98.72      130.25     19.06 o 
   8   9   0       58.84       49.88     21.01 o 
   9   9   0      352.22      218.85     34.12 o 
   0  10   0      557.55      599.06     20.81 o 
   1  10   0        4.05        0.42      4.37 o 
   2  10   0     1092.30     1051.69     24.05 o 
   3  10   0      749.09      694.61     20.13 o 
   4  10   0       37.97       28.33      9.40 o 
   5  10   0     2271.50     2131.53     49.71 o 
   6  10   0       86.41       92.32     14.66 o 
   7  10   0      271.44      255.24     23.91 o 
   8  10   0       51.03       62.04     24.29 o 
   9  10   0      192.68      157.42     34.24 o 
   1  11   0      269.11      347.62     12.10 o 
   2  11   0      617.35      595.16     15.07 o 
   3  11   0      178.31      172.70     12.42 o 
   4  11   0     1285.87     1165.61     29.45 o 
   5  11   0      384.81      361.54     18.56 o 
   6  11   0       33.36       51.53     12.96 o 
   7  11   0       26.71       22.83     19.18 o 
   8  11   0       77.39       75.57     25.17 o 
   9  11   0        0.75       57.60     24.87 o 
   0  12   0      712.99      806.08     39.59 o 
   1  12   0     2367.39     2591.44     48.48 o 
   2  12   0       15.09       25.61      5.61 o 
   3  12   0     1189.40     1191.06     27.49 o 
   4  12   0      126.75      135.54     14.57 o 
   5  12   0     1221.62     1126.45     32.56 o 
   6  12   0      132.68      101.08     17.22 o 
   7  12   0      305.81      296.79     42.78 o 
   8  12   0       23.34       27.50     22.88 o 
   1  13   0     5388.82     5279.93     73.00 o 
   2  13   0      104.11      103.36     10.75 o 
   3  13   0     1088.54     1023.65     27.83 o 
   4  13   0      903.05      885.87     30.72 o 
   5  13   0       37.72       20.75     10.57 o 
   6  13   0       58.18       45.29     14.42 o 
   7  13   0      607.56      663.62     38.97 o 
   8  13   0       26.32       38.34     22.54 o 
   0  14   0      903.33     1029.69     66.90 o 
   1  14   0      314.08      261.76     23.42 o 
   2  14   0      937.27      943.20     30.15 o 
   3  14   0     2962.40     3072.26     53.11 o 
   4  14   0       61.02       65.50     16.14 o 
   5  14   0     1993.34     2052.87     51.87 o 
   6  14   0      413.62      378.49     34.73 o 
   7  14   0     1028.55     1172.51     99.60 o 
   8  14   0        3.47       23.17     32.57 o 
   1  15   0     1069.69      972.21     41.42 o 
   2  15   0      261.48      272.10     23.85 o 
   3  15   0      246.45      308.44     20.46 o 
   4  15   0      878.73      871.10     70.00 o 
   5  15   0      164.84      178.68     31.66 o 
   6  15   0       15.20       19.62     20.54 o 
   7  15   0      210.20      174.33     40.80 o 
   8  15   0       10.25      -22.35     36.43 o 
   0  16   0      466.17      453.91     54.65 o 
   1  16   0      426.28      456.72     32.37 o 
   2  16   0      984.00      951.01     37.69 o 
   3  16   0     1055.26     1128.08     36.25 o 
   4  16   0       28.37      -17.98     17.98 o 
   5  16   0       46.60       17.65     32.30 o 
   6  16   0        7.84       11.23     21.75 o 
   7  16   0       22.28       44.95     31.65 o 
   1  17   0      833.12      962.40     53.33 o 
   2  17   0      941.92      918.51     42.94 o 
   3  17   0      261.78      303.61     24.59 o 
   4  17   0      724.54      786.88     38.44 o 
   5  17   0       61.23        8.64     30.14 o 
   6  17   0        5.22       27.99     29.15 o 
   7  17   0      117.91      183.78     44.46 o 
   1  18   0       16.58       43.26     20.86 o 
   2  18   0       14.22       38.53     19.13 o 
   3  18   0       44.07       73.74     21.34 o 
   4  18   0        3.32       -9.01     34.37 o 
   5  18   0        5.41       18.78     34.65 o 
   6  18   0      133.24      128.08     38.91 o 
   7  18   0      281.40      239.29     50.20 o 
   1  19   0      249.06      238.41     58.59 o 
   2  19   0       90.29       54.49     26.07 o 
   3  19   0      358.75      313.44     66.39 o 
   4  19   0      110.86       81.97     46.39 o 
   5  19   0        0.11       33.43     39.91 o 
   6  19   0       25.34       45.58     30.83 o 
   1  20   0      391.64      411.00     72.02 o 
   2  20   0      100.46       88.83     31.95 o 
   3  20   0     1399.75     1129.90    111.93 o 
   4  20   0      117.07       67.14     50.89 o 
   5  20   0      472.90      534.99     74.18 o 
   6  20   0        0.00       47.04     63.05 o 
   1  21   0      835.54      634.39     88.74 o 
   2  21   0       23.45        2.72     34.37 o 
   3  21   0      215.16      119.82     52.49 o 
   4  21   0      352.44      198.19     48.14 o 
   5  21   0        5.97       39.03     36.43 o 
   0  22   0      780.68      834.02    106.11 o 
   1  22   0       14.91        6.50     29.13 o 
   2  22   0      121.47      154.02     47.79 o 
   3  22   0        1.54       -2.87     36.34 o 
   4  22   0        8.33       43.71     38.89 o 
   5  22   0       79.16      119.37     43.63 o 
   1  23   0       42.76       44.97     47.56 o 
   2  23   0      806.58      936.09    123.67 o 
   3  23   0       14.03       21.13     53.80 o 
   4  23   0      473.25      524.71    182.82 o 
   0  24   0      684.31      675.52    102.73 o 
   1  24   0       16.06       87.00     36.03 o 
   2  24   0      253.40      363.67     87.51 o 
   3  24   0        5.34       93.52     55.49 o 
   4  24   0        0.70       28.17     51.18 o 
   1  25   0      145.05      135.90     42.18 o 
   2  25   0       28.74       39.16     54.74 o 
   0  26   0      143.01      113.62     58.97 o 
   1  26   0       33.32       36.18     35.62 o 
  -9   1   1      225.49      262.34     37.07 o 
  -8   1   1       15.74       23.02     16.70 o 
  -7   1   1       78.42       44.05     15.83 o 
  -6   1   1       31.01       41.26     21.24 o 
  -5   1   1      347.76      320.71     14.42 o 
  -4   1   1     1435.75     1254.59     29.95 o 
  -3   1   1     2967.82     2897.04     42.75 o 
  -2   1   1        8.09       -5.15      5.15 o 
  -1   1   1      544.88      510.50      8.60 o 
   1   1   1      266.17      248.00      9.25 o 
   2   1   1      807.17      802.47     15.45 o 
   3   1   1      111.79      134.02      8.18 o 
   4   1   1       21.19       27.78      6.04 o 
   5   1   1       24.73       20.24      8.81 o 
   6   1   1      139.52      147.68     19.31 o 
   7   1   1       54.99       60.74     15.60 o 
   8   1   1      264.30      318.37     28.78 o 
   9   1   1      157.46      145.63     32.24 o 
  -9   2   1      127.53      165.54     31.90 o 
  -8   2   1      158.45      192.54     36.70 o 
  -7   2   1      241.93      186.19     23.01 o 
  -6   2   1      434.36      448.99     32.19 o 
  -5   2   1     1476.70     1456.64     32.95 o 
  -4   2   1      234.53      278.98     16.62 o 
  -3   2   1     5392.07     5286.38     74.18 o 
  -2   2   1      746.75      706.48     13.99 o 
  -1   2   1     1802.09     1731.04     20.59 o 
   0   2   1      945.28      895.92     13.11 o 
   1   2   1     1296.05     1166.27     15.79 o 
   2   2   1     2281.17     2223.06     29.51 o 
   3   2   1     4868.59     4889.86     73.27 o 
   4   2   1     1109.59      983.49     23.67 o 
   5   2   1        1.88        0.09      6.75 o 
   6   2   1      169.95      159.48     17.68 o 
   7   2   1      103.25      102.33     16.95 o 
   8   2   1        0.89       -4.81     13.73 o 
   9   2   1       59.91       71.93     28.94 o 
  -9   3   1       34.09       86.99     27.13 o 
  -8   3   1       12.76       35.01     15.87 o 
  -7   3   1       49.35       63.42     17.41 o 
  -6   3   1      265.42      272.86     24.30 o 
  -5   3   1      258.43      258.82     17.89 o 
  -4   3   1      159.41      208.03     14.60 o 
  -3   3   1     6269.69     6342.51     79.54 o 
  -2   3   1      285.66      231.99      8.37 o 
  -1   3   1     8944.21     8220.32     75.24 o 
   0   3   1     2209.74     2215.67     25.30 o 
   1   3   1      874.81      815.31     22.77 o 
   2   3   1        0.01        7.66      4.63 o 
   3   3   1      893.11      749.97     16.86 o 
   4   3   1      118.37      101.74     10.32 o 
   5   3   1      452.86      475.29     16.90 o 
   6   3   1     1074.76      991.58     39.30 o 
   7   3   1       56.86       44.97     15.32 o 
   8   3   1      439.18      464.35     36.28 o 
   9   3   1       87.96      133.77     32.13 o 
  -9   4   1        0.06       12.75     21.03 o 
  -8   4   1      170.91      188.46     22.96 o 
  -7   4   1       53.38       75.10     23.03 o 
  -6   4   1       92.74      103.92     17.76 o 
  -5   4   1      105.35      110.21     16.27 o 
  -4   4   1      368.17      395.36     17.05 o 
  -3   4   1     3935.31     3924.51     48.74 o 
  -2   4   1     4331.27     4338.16     47.31 o 
  -1   4   1     3275.76     3177.03     34.05 o 
   0   4   1    15642.28    16042.10    156.21 o 
   1   4   1      125.36      135.99      8.12 o 
   2   4   1        0.18       -4.48      4.48 o 
   3   4   1     1795.50     1937.36     31.50 o 
   4   4   1      248.90      262.95     12.60 o 
   5   4   1      358.34      360.35     16.92 o 
   6   4   1        3.64        5.00     13.27 o 
   7   4   1      133.33      104.41     18.30 o 
   8   4   1       23.01       30.46     16.74 o 
   9   4   1        0.09       27.17     26.61 o 
  -9   5   1      102.26      160.21     31.22 o 
  -8   5   1       88.86      102.71     19.66 o 
  -7   5   1        2.14       41.40     14.43 o 
  -6   5   1      862.62      867.18     32.10 o 
  -5   5   1        2.40        6.72      8.30 o 
  -4   5   1     5724.90     5077.56     62.69 o 
  -3   5   1      203.72      162.86      9.26 o 
  -2   5   1      495.77      403.60     10.30 o 
  -1   5   1      149.69      149.23      5.91 o 
   0   5   1       51.58       81.44      3.94 o 
   1   5   1     1174.06     1151.50     18.64 o 
   2   5   1      124.66      145.00     10.30 o 
   3   5   1      121.66      137.69      8.78 o 
   4   5   1      415.06      368.28     13.10 o 
   5   5   1      194.36      186.54     13.67 o 
   6   5   1      193.88      169.87     16.44 o 
   7   5   1        1.72       11.22     12.93 o 
   8   5   1      834.50      829.82     48.30 o 
   9   5   1       62.21       67.48     27.56 o 
  -9   6   1       86.77      128.28     29.76 o 
  -8   6   1      172.33      220.65     24.50 o 
  -7   6   1       12.61       10.00     12.92 o 
  -6   6   1      958.65      926.28     31.68 o 
  -5   6   1      406.62      389.74     18.60 o 
  -4   6   1       88.90      112.66      9.04 o 
  -3   6   1      858.00      722.73     18.55 o 
  -2   6   1     1626.13     1462.24     20.73 o 
  -1   6   1      239.70      286.55      8.61 o 
   0   6   1    23724.49    23728.01    228.08 o 
   1   6   1      921.70      988.91     16.35 o 
   2   6   1     4705.37     4238.42     53.09 o 
   3   6   1     1425.27     1542.51     27.99 o 
   4   6   1        9.59        4.27      5.63 o 
   5   6   1       61.17       50.37     11.33 o 
   6   6   1      588.73      643.81     24.57 o 
   7   6   1       68.45       58.43     15.06 o 
   8   6   1      200.45      211.92     28.43 o 
   9   6   1      135.55      108.29     31.58 o 
  -9   7   1      272.32      243.21     36.02 o 
  -8   7   1        3.03       -5.25     17.89 o 
  -7   7   1      125.20      137.61     19.26 o 
  -6   7   1      110.58      110.47     18.33 o 
  -5   7   1      314.86      324.73     19.10 o 
  -4   7   1      979.73      989.31     21.10 o 
  -3   7   1        2.34       10.47      5.07 o 
  -2   7   1      945.16     1064.99     22.25 o 
  -1   7   1     3407.70     3208.40     35.54 o 
   0   7   1     2641.02     2767.08     31.54 o 
   1   7   1       13.52       93.63     21.09 o 
   2   7   1      182.35      194.33      9.34 o 
   3   7   1       98.07       99.26      9.65 o 
   4   7   1       83.83       95.13      7.61 o 
   5   7   1        7.73        3.72      7.16 o 
   6   7   1       99.61       76.66     12.40 o 
   7   7   1       16.75       20.81     13.02 o 
   8   7   1      108.67      133.20     24.55 o 
   9   7   1      185.25      165.50     34.35 o 
  -9   8   1        3.59       31.76     23.58 o 
  -8   8   1      368.98      357.24     50.59 o 
  -7   8   1      242.98      282.98     25.06 o 
  -6   8   1      268.62      291.68     20.89 o 
  -5   8   1     1051.51     1075.50     28.32 o 
  -4   8   1        0.09        9.35      5.95 o 
  -3   8   1     1837.24     1797.74     29.89 o 
  -2   8   1     1771.24     1791.19     26.92 o 
  -1   8   1      737.03      800.85     14.30 o 
   0   8   1    11703.83    12674.12    125.15 o 
   1   8   1      310.80      306.23     11.55 o 
   2   8   1      945.79     1017.76     21.99 o 
   3   8   1       28.83       22.52      5.80 o 
   4   8   1      129.09      130.94      9.61 o 
   5   8   1      100.60       85.61     12.95 o 
   6   8   1       52.89       72.28     12.82 o 
   7   8   1        7.54       -7.19     12.82 o 
   8   8   1      183.60      140.79     25.81 o 
   9   8   1       88.83       82.52     29.45 o 
  -9   9   1        4.03       41.46     24.63 o 
  -8   9   1       43.01       40.35     22.84 o 
  -7   9   1      222.48      221.83     22.60 o 
  -6   9   1      565.39      486.49     26.42 o 
  -5   9   1       15.60       29.04      9.49 o 
  -4   9   1      751.28      819.87     22.52 o 
  -3   9   1     1112.60     1113.54     23.04 o 
  -2   9   1     2567.86     2471.79     35.59 o 
  -1   9   1      665.86      651.14     13.23 o 
   0   9   1     1039.21     1102.32     16.44 o 
   1   9   1        4.56       36.93      5.87 o 
   2   9   1     1499.59     1588.78     37.18 o 
   3   9   1      390.18      401.68     15.04 o 
   4   9   1     1224.19     1239.10     38.80 o 
   5   9   1        6.47        8.55      8.30 o 
   6   9   1     1888.95     1728.81     42.71 o 
   7   9   1      100.51       62.61     19.03 o 
   8   9   1      519.49      623.80     44.12 o 
   9   9   1       98.08       82.14     24.41 o 
  -9  10   1       73.78      105.41     27.41 o 
  -8  10   1      673.68      679.65     50.11 o 
  -7  10   1        0.59       27.64     14.04 o 
  -6  10   1      276.04      291.98     22.56 o 
  -5  10   1      389.95      379.03     20.29 o 
  -4  10   1       46.86       44.68      8.80 o 
  -3  10   1     1404.29     1389.28     25.70 o 
  -2  10   1     1601.81     1612.16     25.87 o 
  -1  10   1      368.59      411.18     11.72 o 
   0  10   1     1913.42     2001.77     27.36 o 
   1  10   1      416.99      441.55     10.77 o 
   2  10   1      164.29      165.30     12.33 o 
   3  10   1        4.27        1.34      8.42 o 
   4  10   1      552.28      498.37     34.54 o 
   5  10   1       17.93        7.87      8.68 o 
   6  10   1      334.37      345.55     25.09 o 
   7  10   1       61.67       54.82     18.11 o 
   8  10   1        0.80       14.15     25.80 o 
   9  10   1       83.76       98.30     24.88 o 
  -9  11   1      254.17      341.91     42.43 o 
  -8  11   1       19.74        8.85     20.45 o 
  -7  11   1      503.30      549.59     39.17 o 
  -6  11   1        3.88        7.53     10.49 o 
  -5  11   1        8.04       14.87      9.30 o 
  -4  11   1       28.81       25.16      9.09 o 
  -3  11   1      554.95      534.95     16.30 o 
  -2  11   1     1485.75     1385.39     23.84 o 
  -1  11   1      456.58      503.87     13.22 o 
   0  11   1      153.39      209.54     10.31 o 
   1  11   1      665.86      645.40     14.73 o 
   2  11   1       98.02       78.00     10.29 o 
   3  11   1      663.51      649.42     20.16 o 
   4  11   1      465.50      492.97     23.22 o 
   5  11   1      333.06      360.86     25.16 o 
   6  11   1       56.68       98.71     13.36 o 
   7  11   1       10.50       41.26     19.43 o 
   8  11   1       66.75       68.96     25.32 o 
   9  11   1       10.11       57.37     22.74 o 
  -8  12   1       12.07       12.92     21.90 o 
  -7  12   1      184.91      196.10     24.35 o 
  -6  12   1        3.04       15.89     11.97 o 
  -5  12   1      171.25      148.56     14.89 o 
  -4  12   1      103.66      115.73     13.84 o 
  -3  12   1      364.17      373.19     15.47 o 
  -2  12   1      463.36      464.85     15.07 o 
  -1  12   1     1453.93     1431.59     24.24 o 
   0  12   1      411.01      468.27     17.61 o 
   1  12   1       88.37      160.70      9.51 o 
   2  12   1       14.45       22.25      5.04 o 
   3  12   1      132.20      141.21     11.85 o 
   4  12   1       13.83       25.36     11.28 o 
   5  12   1      688.10      678.63     23.85 o 
   6  12   1      617.71      575.99     34.78 o 
   7  12   1      334.33      343.00     30.16 o 
   8  12   1        0.02       43.93     21.81 o 
  -8  13   1        0.54       41.16     33.34 o 
  -7  13   1       69.91       67.35     20.35 o 
  -6  13   1      463.05      420.15     29.52 o 
  -5  13   1      191.99      164.77     17.95 o 
  -4  13   1      136.24      102.62     14.24 o 
  -3  13   1       17.32       29.84      6.93 o 
  -2  13   1     3223.94     2993.35     55.29 o 
  -1  13   1     2018.50     1953.76     38.64 o 
   0  13   1     3150.53     3171.14     61.25 o 
   1  13   1        1.08      125.32     10.28 o 
   2  13   1      293.40      371.01     18.12 o 
   3  13   1      426.57      480.57     20.65 o 
   4  13   1      916.24      985.54     59.72 o 
   5  13   1       78.14       81.81     13.68 o 
   6  13   1     1872.73     1767.34     48.72 o 
   7  13   1       61.86       73.23     20.80 o 
   8  13   1      156.62      146.61     29.08 o 
  -8  14   1       20.36       58.81     33.95 o 
  -7  14   1      101.42      108.87     32.96 o 
  -6  14   1       41.39       37.27     18.70 o 
  -5  14   1      586.16      627.23     34.50 o 
  -4  14   1     1007.06     1013.04     73.02 o 
  -3  14   1      400.87      380.19     18.69 o 
  -2  14   1      975.22      979.11     41.41 o 
  -1  14   1      373.17      362.66     22.77 o 
   0  14   1      830.20      929.92     27.68 o 
   1  14   1       11.59       33.41     13.57 o 
   2  14   1      463.39      530.94     24.78 o 
   3  14   1      292.83      308.64     25.27 o 
   4  14   1     6086.21     5947.16     99.45 o 
   5  14   1      170.23      188.85     23.03 o 
   6  14   1      652.79      682.47     40.58 o 
   7  14   1      264.94      353.14     43.16 o 
   8  14   1       35.13       67.89     52.11 o 
  -8  15   1       53.35       50.61     42.63 o 
  -7  15   1      360.28      399.71     60.06 o 
  -6  15   1      465.51      403.73     59.43 o 
  -5  15   1      181.76      135.81     26.92 o 
  -4  15   1      487.04      559.34     26.47 o 
  -3  15   1     1198.38     1195.53     45.42 o 
  -2  15   1      727.49      688.03     31.19 o 
  -1  15   1     1459.64     1459.19     46.19 o 
   0  15   1      828.16      897.64     87.48 o 
   1  15   1        2.37       89.27     17.33 o 
   2  15   1     2245.56     2141.45     64.88 o 
   3  15   1      324.31      350.74     22.08 o 
   4  15   1      353.55      421.42     41.58 o 
   5  15   1     1223.79     1172.33     62.57 o 
   6  15   1      285.48      236.31     76.15 o 
   7  15   1     1019.33     1135.52    148.31 o 
   8  15   1      161.97      217.66     63.29 o 
  -7  16   1      847.01      815.48    133.20 o 
  -6  16   1      138.07      146.93     52.30 o 
  -5  16   1        2.58        8.92     27.70 o 
  -4  16   1      748.14      755.11     70.52 o 
  -3  16   1        5.88       16.77     10.57 o 
  -2  16   1     3928.52     3794.15     86.58 o 
  -1  16   1       63.45       51.00     14.46 o 
   0  16   1        2.45       20.83     16.20 o 
   1  16   1       24.31       22.94     15.50 o 
   2  16   1      164.27      223.81     23.48 o 
   3  16   1     1092.52     1022.10     81.69 o 
   4  16   1      428.01      418.12     53.38 o 
   5  16   1       53.19       21.13     36.90 o 
   6  16   1       91.84       79.69     31.33 o 
   7  16   1        0.55       36.26     29.95 o 
  -7  17   1      102.00       58.01     39.58 o 
  -6  17   1        7.69       24.23     25.84 o 
  -5  17   1       81.67      105.92     46.67 o 
  -4  17   1      191.11      169.43     26.59 o 
  -3  17   1      425.56      459.46     29.84 o 
  -2  17   1      211.88      241.47     30.25 o 
  -1  17   1      229.49      240.84     35.25 o 
   0  17   1      171.67      189.02     29.21 o 
   1  17   1      884.36      870.43     50.11 o 
   2  17   1      112.91       95.81     31.82 o 
   3  17   1      145.81      153.81     33.46 o 
   4  17   1      410.82      402.97     45.13 o 
   5  17   1        7.67       34.93     39.77 o 
   6  17   1       50.19       -1.96     27.04 o 
   7  17   1       42.36       35.90     32.25 o 
  -7  18   1      147.78      213.00     45.40 o 
  -6  18   1       12.79       54.49     29.46 o 
  -5  18   1      269.40      289.02     60.57 o 
  -4  18   1       53.29      -23.10     27.79 o 
  -3  18   1      366.97      317.69     60.32 o 
  -2  18   1      224.86      244.22     27.50 o 
  -1  18   1     1026.86     1065.17     65.37 o 
   0  18   1        0.96       53.43     35.40 o 
   1  18   1      329.86      344.05     57.09 o 
   2  18   1       12.16        5.64     15.78 o 
   3  18   1      767.82      726.32     87.80 o 
   4  18   1       67.51       57.75     41.69 o 
   5  18   1      522.28      442.11     56.99 o 
   6  18   1       59.09       34.72     38.50 o 
   7  18   1      272.72      140.37     42.68 o 
  -6  19   1        3.67       49.20     44.51 o 
  -5  19   1      246.67      192.21     58.69 o 
  -4  19   1       56.20       -3.76     37.28 o 
  -3  19   1       97.77       13.99     38.59 o 
  -2  19   1      109.23      128.61     25.55 o 
  -1  19   1      527.13      697.77     84.98 o 
   0  19   1       70.82      101.79     44.04 o 
   1  19   1      191.51      182.26     50.89 o 
   2  19   1       57.04       59.61     29.86 o 
   3  19   1      373.16      234.37     58.88 o 
   4  19   1        0.02      -11.18     27.48 o 
   5  19   1      566.00      442.81     58.50 o 
   6  19   1        8.10       -1.49     29.88 o 
  -6  20   1       63.70       76.92     61.50 o 
  -5  20   1       21.71       83.20     48.36 o 
  -4  20   1       12.38       -5.63     41.50 o 
  -3  20   1      561.15      563.87     85.17 o 
  -2  20   1        6.99        5.90     24.23 o 
  -1  20   1      310.95      427.47     71.32 o 
   0  20   1       95.94      139.44     52.30 o 
   1  20   1      237.88      261.79     65.64 o 
   2  20   1      324.31      288.31     46.96 o 
   3  20   1      131.44      170.24     42.54 o 
   4  20   1        4.53       25.96     29.66 o 
   5  20   1       26.37       98.61     39.56 o 
   6  20   1       19.02       36.15     34.17 o 
  -5  21   1       99.45      126.86     51.83 o 
  -4  21   1       26.20       24.98     42.16 o 
  -3  21   1      565.43      580.30     88.92 o 
  -2  21   1       42.50       -5.73     24.81 o 
  -1  21   1      517.05      562.74     83.76 o 
   0  21   1       28.45      122.00     35.77 o 
   1  21   1      159.25      235.22     37.61 o 
   2  21   1       22.55       37.24     30.53 o 
   3  21   1       56.26       14.06     32.78 o 
   4  21   1        0.17       48.70     33.96 o 
   5  21   1        0.22       -8.65     30.62 o 
  -5  22   1      812.89      836.05     84.18 o 
  -4  22   1        4.60       35.21     48.73 o 
  -3  22   1     2044.51     1963.82    144.79 o 
  -2  22   1        7.69      124.51     47.70 o 
  -1  22   1      606.96      756.27     96.06 o 
   0  22   1       27.24       51.83     46.39 o 
   1  22   1       36.79       37.97     29.98 o 
   2  22   1      278.53      359.99     77.75 o 
   3  22   1      565.66      671.57    109.49 o 
   4  22   1        5.05       36.48     36.55 o 
   5  22   1      253.96      225.35     50.56 o 
  -4  23   1      148.31      113.99     44.89 o 
  -3  23   1        3.74      -10.24     41.03 o 
  -2  23   1      185.91      245.74     63.95 o 
  -1  23   1      213.68      319.92     71.27 o 
   0  23   1      161.64      113.14     39.34 o 
   1  23   1      862.64      975.33    162.73 o 
   2  23   1       14.55       42.25     52.30 o 
   3  23   1      990.67     1182.20    138.50 o 
   4  23   1       83.82       56.07     41.95 o 
  -4  24   1       18.24      -15.02     47.80 o 
  -3  24   1      266.68      323.39     85.73 o 
  -2  24   1       54.08      102.54     57.84 o 
  -1  24   1      335.77      499.02     68.73 o 
   0  24   1        9.87       72.93     33.86 o 
   1  24   1       51.47       94.89     40.47 o 
   2  24   1        1.92       33.52     51.08 o 
   3  24   1       36.52      -40.47     40.47 o 
  -2  25   1        1.08       13.24     47.98 o 
  -1  25   1       33.14       42.42     33.72 o 
   0  25   1       39.29      103.23     40.30 o 
   1  25   1        0.93       10.33     32.23 o 
   2  25   1       73.56       47.98     55.03 o 
  -1  26   1       26.60       72.49     40.16 o 
   0  26   1        1.48       48.66     35.85 o 
   1  26   1        2.61       88.90     40.25 o 
  -9   0   2      520.56      637.82     70.75 o 
  -8   0   2     1569.46     1746.25     84.95 o 
  -7   0   2      153.26      122.82     29.42 o 
  -6   0   2     4873.35     5053.55    135.98 o 
  -5   0   2      110.17      166.74     17.66 o 
  -4   0   2    18581.19    18611.50    297.14 o 
  -3   0   2      587.69      549.70     26.51 o 
  -2   0   2     9920.43    10308.17    148.62 o 
  -1   0   2     4083.31     3814.76     80.37 o 
   0   0   2      207.61      154.43      7.89 o 
   1   0   2     5235.95     5356.79     84.09 o 
   2   0   2    20152.70    19865.56    228.54 o 
   3   0   2     1975.15     1843.93     41.93 o 
   4   0   2    32306.20    32580.75    487.09 o 
   5   0   2      240.08      236.13     28.00 o 
   6   0   2     7119.14     7082.65    144.66 o 
   7   0   2       84.13       71.15     21.04 o 
   8   0   2     1228.21     1255.44     79.48 o 
   9   0   2      516.06      487.76     72.86 o 
  -9   1   2        3.94       46.20     21.97 o 
  -8   1   2     1002.47     1093.60     49.87 o 
  -7   1   2      280.13      293.62     31.62 o 
  -6   1   2      381.02      379.82     27.70 o 
  -5   1   2     2319.43     2342.74     48.76 o 
  -4   1   2     2004.25     2052.23     36.41 o 
  -3   1   2     5200.30     5188.84     62.53 o 
  -2   1   2    23976.08    23423.77    198.78 o 
  -1   1   2    19274.33    18529.51    141.58 o 
   0   1   2     8599.43     8427.82     78.78 o 
   1   1   2    17133.70    16398.48    164.03 o 
   2   1   2    29232.10    28286.71    255.94 o 
   3   1   2      892.86     1034.78     20.24 o 
   4   1   2      749.06      739.45     22.38 o 
   5   1   2     1477.88     1616.53     30.92 o 
   6   1   2      584.80      606.67     28.68 o 
   7   1   2     1078.85      995.67     35.90 o 
   8   1   2     1717.80     1710.93     62.05 o 
   9   1   2       16.33       25.72     24.30 o 
  -9   2   2      198.76      189.90     28.25 o 
  -8   2   2       96.20      113.70     21.03 o 
  -7   2   2       39.55       38.38     15.21 o 
  -6   2   2      468.38      452.79     29.14 o 
  -5   2   2        0.74       11.42      8.50 o 
  -4   2   2     3486.38     3652.07     60.72 o 
  -3   2   2      831.82      938.97     23.97 o 
  -2   2   2       67.65       54.24      6.36 o 
  -1   2   2      402.70      373.58     10.23 o 
   0   2   2      114.65      101.52      3.50 o 
   1   2   2     2204.04     1980.00     22.43 o 
   2   2   2      357.19      255.21     10.37 o 
   3   2   2     3333.40     3592.23     41.96 o 
   4   2   2      492.82      587.43     15.91 o 
   5   2   2       98.25      118.95     10.84 o 
   6   2   2       96.14      115.58     16.13 o 
   7   2   2       70.82       86.98     14.72 o 
   8   2   2      141.22      112.44     23.74 o 
   9   2   2      153.63       67.35     27.79 o 
  -9   3   2      229.53      243.47     49.49 o 
  -8   3   2       63.50       49.08     18.31 o 
  -7   3   2       22.29        4.47     13.89 o 
  -6   3   2       15.91        6.38     13.18 o 
  -5   3   2     1375.36     1344.33     35.63 o 
  -4   3   2       15.85       18.62      8.32 o 
  -3   3   2     3769.50     3581.33     53.91 o 
  -2   3   2        2.13        4.39      4.67 o 
  -1   3   2     7598.27     7234.70     62.43 o 
   0   3   2      100.75      148.91      5.38 o 
   1   3   2    16987.73    15779.38    152.90 o 
   2   3   2      535.82      480.14     11.38 o 
   3   3   2     3285.43     3234.45     41.08 o 
   4   3   2     1006.19     1055.18     20.48 o 
   5   3   2      823.01      768.40     20.33 o 
   6   3   2        0.63       10.48      9.57 o 
   7   3   2        1.91        7.78     12.56 o 
   8   3   2      212.98      241.23     26.27 o 
   9   3   2      112.16      187.38     33.36 o 
  -9   4   2       97.70      118.51     28.11 o 
  -8   4   2      189.88      211.21     24.35 o 
  -7   4   2        0.08        5.22     14.48 o 
  -6   4   2      194.06      200.94     23.98 o 
  -5   4   2      122.68      121.59     14.28 o 
  -4   4   2     2124.88     2078.24     39.10 o 
  -3   4   2      169.94      201.73      9.98 o 
  -2   4   2     1712.07     1658.98     25.20 o 
  -1   4   2     3657.16     3533.07     34.57 o 
   0   4   2     9929.46    10157.05    106.92 o 
   1   4   2     2871.54     2621.90     31.60 o 
   2   4   2     1762.91     1792.83     25.66 o 
   3   4   2      127.50      141.00      9.03 o 
   4   4   2     5784.76     5731.42     65.99 o 
   5   4   2      496.55      511.73     17.68 o 
   6   4   2      523.98      472.54     22.68 o 
   7   4   2        4.14        4.11     12.49 o 
   8   4   2      210.03      245.66     26.10 o 
   9   4   2       17.31       35.31     30.02 o 
  -9   5   2       27.01       59.57     26.06 o 
  -8   5   2       10.66       30.15     19.69 o 
  -7   5   2      539.27      537.00     49.84 o 
  -6   5   2       98.98       78.46     14.33 o 
  -5   5   2       14.28       18.20      8.50 o 
  -4   5   2       11.47       26.52      6.15 o 
  -3   5   2      329.81      325.10     12.64 o 
  -2   5   2      436.71      474.16     13.38 o 
  -1   5   2      943.67      921.08     15.96 o 
   0   5   2       49.42       41.40      4.65 o 
   1   5   2     1517.57     1362.63     28.03 o 
   2   5   2    13063.12    12555.88    121.85 o 
   3   5   2       44.97       33.38      5.78 o 
   4   5   2     1058.87     1116.62     22.53 o 
   5   5   2       34.34       34.31      8.68 o 
   6   5   2      149.80      177.47     16.75 o 
   7   5   2      157.37      204.09     24.44 o 
   8   5   2      152.52      149.54     22.57 o 
   9   5   2       97.73       53.34     28.09 o 
  -9   6   2      109.51      183.67     33.32 o 
  -8   6   2      273.13      270.07     28.27 o 
  -7   6   2      112.66      130.31     19.62 o 
  -6   6   2       13.30       17.35     11.50 o 
  -5   6   2      426.26      439.36     21.13 o 
  -4   6   2     2616.42     2568.32     39.53 o 
  -3   6   2     1516.11     1513.84     28.01 o 
  -2   6   2       76.79       81.77      6.35 o 
  -1   6   2      590.93      540.68      9.59 o 
   0   6   2     1376.27     1349.54     19.93 o 
   1   6   2        4.55       14.41      7.82 o 
   2   6   2      102.76      116.92      7.71 o 
   3   6   2        2.39        5.97      5.15 o 
   4   6   2      165.15      141.28     11.49 o 
   5   6   2       28.22       24.36      8.18 o 
   6   6   2      440.90      468.93     21.78 o 
   7   6   2       21.71       -5.95     15.83 o 
   8   6   2       32.74       47.57     18.19 o 
   9   6   2       78.59       65.03     30.27 o 
  -9   7   2      565.42      517.55     49.31 o 
  -8   7   2       50.14       36.94     17.64 o 
  -7   7   2      161.22      162.82     24.39 o 
  -6   7   2       61.83       62.46     15.16 o 
  -5   7   2      106.62      129.04     15.93 o 
  -4   7   2      408.50      425.58     16.51 o 
  -3   7   2     1206.74     1292.95     23.62 o 
  -2   7   2      796.10      801.00     15.63 o 
  -1   7   2    10116.71     9834.32     84.18 o 
   0   7   2       70.54       89.45      5.36 o 
   2   7   2     1213.99     1105.00     22.67 o 
   3   7   2      387.56      429.59     16.95 o 
   4   7   2      237.59      226.71     11.22 o 
   5   7   2      195.14      192.36     13.88 o 
   6   7   2       11.33       26.06     10.43 o 
   7   7   2       80.85       66.71     17.91 o 
   8   7   2      303.37      319.15     33.70 o 
   9   7   2       58.56       85.69     29.52 o 
  -9   8   2      419.79      380.91     81.31 o 
  -8   8   2      301.52      298.48     29.72 o 
  -7   8   2     1848.42     1781.25     60.87 o 
  -6   8   2      641.76      717.40     29.19 o 
  -5   8   2     1268.22     1153.96     29.45 o 
  -4   8   2     1947.10     1806.65     34.38 o 
  -3   8   2        2.33        6.34      5.90 o 
  -2   8   2      839.16      734.00     14.39 o 
  -1   8   2     5385.97     6077.26     60.68 o 
   0   8   2       88.84      106.61      6.72 o 
   1   8   2    12024.37    12433.31    140.01 o 
   2   8   2      919.37      955.51     21.34 o 
   3   8   2      173.32      200.16     12.08 o 
   4   8   2     1903.90     1793.74     32.13 o 
   5   8   2      114.06      111.70     12.58 o 
   6   8   2      364.49      341.20     20.25 o 
   7   8   2      209.39      186.94     29.08 o 
   8   8   2      150.37      155.50     26.51 o 
   9   8   2      283.23      262.14     39.46 o 
  -9   9   2        1.05       37.50     24.44 o 
  -8   9   2       26.21       46.53     17.09 o 
  -7   9   2      827.92      878.90     39.08 o 
  -6   9   2        6.65       18.23     11.21 o 
  -5   9   2     2505.72     2293.51     46.71 o 
  -4   9   2      513.66      487.80     18.43 o 
  -3   9   2     5425.32     5176.94     69.44 o 
  -2   9   2      289.85      272.88      8.90 o 
  -1   9   2     1512.83     1632.15     22.59 o 
   0   9   2     1170.86     1265.47     20.26 o 
   1   9   2      696.21      780.06     14.10 o 
   2   9   2      484.52      495.72     16.97 o 
   3   9   2     4946.69     4749.24     78.27 o 
   4   9   2        4.52       12.67      8.70 o 
   5   9   2     2952.72     2978.14     46.80 o 
   6   9   2        0.13       -4.75     10.80 o 
   7   9   2      936.70      971.60     45.23 o 
   8   9   2       20.06       44.70     20.46 o 
   9   9   2        4.01       51.79     27.52 o 
  -9  10   2      315.43      286.75     58.55 o 
  -8  10   2       73.92       65.16     39.63 o 
  -7  10   2       39.61       12.25     13.65 o 
  -6  10   2       88.72       77.60     14.32 o 
  -5  10   2        7.97       25.24      9.52 o 
  -4  10   2        9.80        8.24      7.65 o 
  -3  10   2      249.14      253.27     17.92 o 
  -2  10   2      743.91      679.51     15.37 o 
  -1  10   2     6346.21     6930.58     75.04 o 
   0  10   2     1978.31     2160.42     30.01 o 
   1  10   2     5908.33     6175.13     70.84 o 
   2  10   2      191.42      169.14     11.65 o 
   3  10   2     3928.86     3897.54     62.70 o 
   4  10   2     1879.76     1732.51     50.20 o 
   5  10   2      200.94      212.87     13.79 o 
   6  10   2      540.05      542.23     22.78 o 
   7  10   2      792.82      791.30     41.40 o 
   8  10   2       46.50       50.18     20.78 o 
   9  10   2      424.65      496.26     56.69 o 
  -9  11   2       56.35       86.51     29.78 o 
  -8  11   2        6.89       48.76     21.21 o 
  -7  11   2        2.71       20.07     15.09 o 
  -6  11   2        0.27       11.19     10.76 o 
  -5  11   2       40.64       56.81     10.76 o 
  -4  11   2       43.21       31.89      8.19 o 
  -3  11   2      908.86      909.31     20.87 o 
  -2  11   2      661.25      667.70     16.04 o 
  -1  11   2       91.78      182.51      8.45 o 
   0  11   2      727.38      816.01     15.69 o 
   1  11   2     1234.48     1160.19     19.17 o 
   2  11   2      935.52      985.57     25.93 o 
   3  11   2      632.37      722.93     29.08 o 
   4  11   2     1001.66     1008.03     33.00 o 
   5  11   2      169.37      129.08     15.06 o 
   6  11   2      265.02      301.35     20.24 o 
   7  11   2        1.21       19.41     18.21 o 
   8  11   2      128.87       94.43     27.15 o 
   9  11   2       22.88       47.45     33.64 o 
  -8  12   2        0.32       56.94     29.06 o 
  -7  12   2       38.94       27.37     15.25 o 
  -6  12   2       35.27       36.64     13.98 o 
  -5  12   2      330.19      340.49     20.15 o 
  -4  12   2       38.92       48.49     10.14 o 
  -3  12   2      302.84      308.40     14.10 o 
  -2  12   2     1218.44     1176.62     22.89 o 
  -1  12   2     1315.51     1254.01     23.83 o 
   0  12   2       88.15      139.25      7.57 o 
   1  12   2      415.94      460.33     20.74 o 
   2  12   2       66.30       63.01      9.13 o 
   3  12   2     1411.77     1401.02     33.44 o 
   4  12   2      246.92      186.62     18.20 o 
   5  12   2      234.16      200.63     15.79 o 
   6  12   2      430.03      451.18     25.72 o 
   7  12   2       86.13       51.77     17.53 o 
   8  12   2        5.50       37.26     35.80 o 
  -8  13   2        8.09       34.29     34.64 o 
  -7  13   2      887.17      887.11     53.46 o 
  -6  13   2      299.99      276.47     25.30 o 
  -5  13   2     2097.95     1976.96     78.63 o 
  -4  13   2      295.62      261.89     18.16 o 
  -3  13   2     2597.50     2477.80     49.44 o 
  -2  13   2       77.61      106.31     12.62 o 
  -1  13   2      490.46      499.94     16.21 o 
   0  13   2      122.78      113.94     11.01 o 
   1  13   2        4.43       40.45      9.16 o 
   2  13   2       50.65       60.18      8.45 o 
   3  13   2     1687.58     1699.52     40.76 o 
   4  13   2      152.76      161.74     18.42 o 
   5  13   2     3857.40     3745.06     63.67 o 
   6  13   2       35.99       29.53     13.89 o 
   7  13   2      861.81      888.14     50.26 o 
   8  13   2        3.99       45.00     23.45 o 
  -8  14   2       23.49       52.23     33.08 o 
  -7  14   2       47.21       41.17     22.54 o 
  -6  14   2      110.90       86.85     27.49 o 
  -5  14   2      240.27      225.63     28.18 o 
  -4  14   2       29.34       61.74     14.87 o 
  -3  14   2     2998.79     2958.09     57.85 o 
  -2  14   2      194.30      203.91     18.32 o 
  -1  14   2     3599.34     3473.32     68.85 o 
   0  14   2      328.50      394.78     18.42 o 
   1  14   2     3050.38     3031.17     75.71 o 
   2  14   2       49.36       58.08     12.07 o 
   3  14   2     1957.68     1966.18     53.09 o 
   4  14   2        0.22        8.34     13.28 o 
   5  14   2       23.77       19.22     12.10 o 
   6  14   2      157.13      132.65     39.84 o 
   7  14   2      516.13      543.31     47.19 o 
   8  14   2        1.94       35.21     42.16 o 
  -8  15   2      437.60      652.62     78.23 o 
  -7  15   2       76.20       87.99     28.35 o 
  -6  15   2        5.41        5.34     17.22 o 
  -5  15   2      163.06      157.71     28.71 o 
  -4  15   2      219.18      241.34     27.65 o 
  -3  15   2      876.19      861.81     29.06 o 
  -2  15   2        1.38       38.03     14.50 o 
  -1  15   2     1178.36     1222.42     34.43 o 
   0  15   2      281.76      265.12     30.97 o 
   1  15   2      815.93      833.70     45.08 o 
   2  15   2     1662.96     1726.34     55.68 o 
   3  15   2     1769.88     1567.36     73.33 o 
   4  15   2       21.08       22.70     22.80 o 
   5  15   2      701.95      673.79     43.15 o 
   6  15   2       12.83       42.20     26.20 o 
   7  15   2      131.22       39.26     33.19 o 
   8  15   2        5.15       27.89     39.34 o 
  -7  16   2       17.70       17.00     36.43 o 
  -6  16   2      177.74      193.62     37.70 o 
  -5  16   2        5.98       14.55     34.84 o 
  -4  16   2      251.70      250.94     25.82 o 
  -3  16   2      686.03      745.47     36.70 o 
  -2  16   2       10.46       20.14     11.45 o 
  -1  16   2       16.62       30.64     11.78 o 
   0  16   2        0.62        2.76     11.82 o 
   1  16   2       12.42       31.67     15.30 o 
   2  16   2        1.25       25.57     13.78 o 
   3  16   2       70.23       96.58     15.10 o 
   4  16   2      120.54       86.86     30.04 o 
   5  16   2       74.37       95.49     31.81 o 
   6  16   2      287.00      217.32    111.18 o 
   7  16   2       61.90       70.26     55.78 o 
  -7  17   2      121.51      126.58     53.90 o 
  -6  17   2       76.35       70.56     27.84 o 
  -5  17   2       71.40      137.75     47.14 o 
  -4  17   2       17.56       48.73     40.19 o 
  -3  17   2       79.89       51.16     15.45 o 
  -2  17   2      587.50      561.29     29.51 o 
  -1  17   2      188.99      215.71     21.17 o 
   0  17   2      353.69      419.41     33.76 o 
   1  17   2        6.24       19.19     13.92 o 
   2  17   2        0.57       49.32     14.44 o 
   3  17   2     1179.78     1207.21     48.31 o 
   4  17   2       20.45       52.27     25.57 o 
   5  17   2      425.15      440.13     54.97 o 
   6  17   2        8.05       36.37     30.37 o 
   7  17   2       23.35       75.51     36.31 o 
  -7  18   2        0.95       -3.94     39.44 o 
  -6  18   2        2.81       10.47     25.22 o 
  -5  18   2       63.97       94.93     44.32 o 
  -4  18   2      266.72      316.07     64.88 o 
  -3  18   2      139.52       48.28     18.78 o 
  -2  18   2       72.45       54.44     17.97 o 
  -1  18   2      101.33       83.36     24.14 o 
   0  18   2        1.48       13.59     22.04 o 
   1  18   2       13.50       31.15     19.71 o 
   2  18   2      134.69      200.23     26.62 o 
   3  18   2       15.50        3.79     25.41 o 
   4  18   2      245.08      231.42     76.81 o 
   5  18   2       12.54       47.22     66.62 o 
   6  18   2        6.96       30.75     30.63 o 
   7  18   2       23.32       41.28     31.61 o 
  -6  19   2      277.54      295.32     48.85 o 
  -5  19   2      251.44      237.00     61.50 o 
  -4  19   2       26.94       36.15     39.44 o 
  -3  19   2       85.44       44.51     38.87 o 
  -2  19   2       52.89       48.12     25.62 o 
  -1  19   2       67.94       32.03     25.41 o 
   0  19   2      794.55      980.11     74.00 o 
   1  19   2        0.67       28.45     24.02 o 
   2  19   2      764.47      762.83    104.37 o 
   3  19   2      548.62      522.40     59.48 o 
   4  19   2      330.05      349.04     56.39 o 
   5  19   2      114.13       86.99     37.63 o 
   6  19   2        0.00        7.39     31.45 o 
  -6  20   2      141.99      120.81     35.88 o 
  -5  20   2      162.21       61.97     47.89 o 
  -4  20   2        0.89       14.18     37.28 o 
  -3  20   2      819.67      813.74     98.41 o 
  -2  20   2      110.45      107.37     31.98 o 
  -1  20   2      747.28      720.35     65.52 o 
   0  20   2       84.48      184.98     57.04 o 
   1  20   2     1012.35     1079.49     82.38 o 
   2  20   2       18.58       30.68     27.00 o 
   3  20   2       18.45       32.49     32.28 o 
   4  20   2       19.88       54.40     32.39 o 
   5  20   2       10.54       11.88     31.33 o 
   6  20   2       92.01       96.05     53.90 o 
  -5  21   2      460.75      334.66     72.49 o 
  -4  21   2       56.19       86.29     51.83 o 
  -3  21   2        3.26       73.34     46.67 o 
  -2  21   2       31.24       50.29     30.07 o 
  -1  21   2      102.91      118.50     51.08 o 
   0  21   2      198.54      126.31     38.16 o 
   1  21   2      173.50      169.39     41.31 o 
   2  21   2      248.93      168.69     51.22 o 
   3  21   2      265.12      166.20     66.57 o 
   4  21   2      205.98      259.97     67.61 o 
   5  21   2      131.83      111.56     45.51 o 
  -5  22   2       82.36      173.25     65.54 o 
  -4  22   2      378.37      289.59     68.36 o 
  -3  22   2      343.52      292.87     69.49 o 
  -2  22   2      341.21      348.93     69.39 o 
  -1  22   2      410.52      334.28     74.56 o 
   0  22   2        0.32       29.58     38.97 o 
   1  22   2        0.11      -26.23     29.89 o 
   2  22   2      114.12      147.97     39.91 o 
   3  22   2      131.14      137.47     62.91 o 
   4  22   2      287.30      410.10     61.77 o 
   5  22   2        1.61       18.45     40.33 o 
  -4  23   2      120.10       57.18     49.02 o 
  -3  23   2        0.49       10.42     47.42 o 
  -2  23   2       98.58      158.32     57.09 o 
  -1  23   2      406.47      589.97     91.36 o 
   0  23   2      400.64      480.95     86.58 o 
   1  23   2      136.18      172.05     42.75 o 
   2  23   2      460.79      484.90     97.56 o 
   3  23   2        5.26       -6.95     48.17 o 
   4  23   2        0.98       56.34     57.09 o 
  -1  24   2      117.49       79.25     53.62 o 
   0  24   2       10.51       29.32     33.18 o 
   1  24   2      266.69      247.50     51.20 o 
   2  24   2      267.17      132.49     58.59 o 
   3  24   2       73.83       88.36     57.28 o 
  -1  25   2        7.87        4.77     31.43 o 
   0  25   2       13.62       29.36     48.69 o 
   1  25   2       25.76       41.06     35.63 o 
   2  25   2       69.70       52.77     52.58 o 
   0  26   2        0.51       60.18     39.92 o 
  -9   1   3       12.23       39.94     20.00 o 
  -8   1   3       39.21       96.61     21.72 o 
  -7   1   3      528.19      589.47     36.85 o 
  -6   1   3      239.15      288.61     25.69 o 
  -5   1   3      210.20      231.03     19.18 o 
  -4   1   3      219.41      240.04     13.11 o 
  -3   1   3     2195.02     1972.93     33.60 o 
  -2   1   3      105.94      122.13      9.22 o 
  -1   1   3     6905.84     6756.58    123.34 o 
   0   1   3      590.53      600.43      9.43 o 
   1   1   3    30634.93    28876.86    302.99 o 
   2   1   3     3594.03     3472.81     38.02 o 
   3   1   3       59.44       37.72      5.65 o 
   4   1   3     3876.75     3732.61     52.16 o 
   5   1   3     2790.65     2762.52     41.44 o 
   6   1   3        6.96        5.95     10.48 o 
   7   1   3      137.52      130.79     16.98 o 
   8   1   3       39.91       29.57     18.88 o 
   9   1   3        0.94       13.75     23.54 o 
  -9   2   3        9.44        9.85     20.12 o 
  -8   2   3      176.00      156.48     23.95 o 
  -7   2   3      582.81      586.75     35.88 o 
  -6   2   3      665.46      669.95     34.33 o 
  -5   2   3      323.47      328.56     16.23 o 
  -4   2   3     7279.23     6832.61     89.84 o 
  -3   2   3      869.72      895.75     16.58 o 
  -2   2   3     8876.53     8277.70     82.29 o 
  -1   2   3    29915.81    28322.52    262.71 o 
   0   2   3      840.53      812.82     10.55 o 
   1   2   3     2455.19     2479.56     88.62 o 
   2   2   3      124.96      168.09      7.36 o 
   3   2   3     2196.93     2323.89     30.24 o 
   4   2   3      501.53      448.44     13.82 o 
   5   2   3      682.01      649.34     19.76 o 
   6   2   3       88.20       70.76     13.01 o 
   7   2   3     1961.86     2026.24     48.28 o 
   8   2   3      203.02      201.87     28.25 o 
   9   2   3       85.71       75.49     28.22 o 
  -9   3   3       51.76       45.63     20.99 o 
  -8   3   3      120.59      142.47     24.34 o 
  -7   3   3       38.74       21.76     15.76 o 
  -6   3   3       32.60       42.91     15.04 o 
  -5   3   3     2012.95     2002.73     45.00 o 
  -4   3   3      435.00      555.05     21.66 o 
  -3   3   3     1836.31     1683.27     27.36 o 
  -2   3   3     1958.11     1749.99     21.78 o 
  -1   3   3     2023.48     1902.50     21.14 o 
   0   3   3     1246.61     1226.56     14.33 o 
   1   3   3     1048.79     1035.32     16.98 o 
   2   3   3     1532.67     1351.03     19.57 o 
   3   3   3      403.28      383.01     11.49 o 
   4   3   3      843.15      874.27     17.03 o 
   5   3   3      653.98      650.92     20.31 o 
   6   3   3       95.15       79.24     12.30 o 
   7   3   3        0.04       -7.55     12.39 o 
   8   3   3       49.71       49.77     19.96 o 
   9   3   3      123.16      116.81     32.07 o 
  -9   4   3       41.78       42.07     20.99 o 
  -8   4   3        2.94       11.26     16.51 o 
  -7   4   3       57.58       45.61     17.26 o 
  -6   4   3      155.90      135.41     19.58 o 
  -5   4   3       61.27       65.91      8.44 o 
  -4   4   3       19.53       24.81      6.22 o 
  -3   4   3      132.84      178.15     10.26 o 
  -2   4   3     7696.41     7401.59     72.38 o 
  -1   4   3     9263.80     8567.08     74.28 o 
   0   4   3      752.49      755.31     11.54 o 
   1   4   3     3777.94     3715.65     58.19 o 
   2   4   3     1445.53     1452.93     22.09 o 
   3   4   3     2698.49     2592.46     34.40 o 
   4   4   3      313.27      298.67     15.91 o 
   5   4   3      300.87      264.08     14.99 o 
   6   4   3      648.84      608.34     24.60 o 
   7   4   3      209.86      206.13     21.97 o 
   8   4   3        0.29       12.93     18.96 o 
   9   4   3        6.19        2.96     23.48 o 
  -9   5   3       80.80      129.98     25.45 o 
  -8   5   3      451.55      445.69     43.72 o 
  -7   5   3      541.13      565.68     40.15 o 
  -6   5   3        3.56        9.88      7.62 o 
  -5   5   3      639.85      706.92     24.73 o 
  -4   5   3      680.71      680.10     19.27 o 
  -3   5   3       64.80       96.00      8.65 o 
  -2   5   3        5.87       17.95      4.02 o 
  -1   5   3     6467.21     6472.50     59.91 o 
   0   5   3    15563.13    15924.62    156.54 o 
   1   5   3     7573.31     7325.70     87.67 o 
   2   5   3     8123.77     7622.58     81.76 o 
   3   5   3     1442.17     1527.89     24.74 o 
   4   5   3     3397.69     3339.44     44.59 o 
   5   5   3      381.92      362.88     17.20 o 
   6   5   3       27.06       16.61     10.05 o 
   7   5   3       35.21       38.83     14.80 o 
   8   5   3      171.70      232.26     32.35 o 
   9   5   3       52.94       43.81     26.37 o 
  -9   6   3       91.04       56.89     26.37 o 
  -8   6   3        9.01       -4.92     16.38 o 
  -7   6   3        0.07        9.08     15.19 o 
  -6   6   3      153.98      141.58     17.44 o 
  -5   6   3      643.59      645.06     27.40 o 
  -4   6   3     2324.38     2117.87     35.39 o 
  -3   6   3     5514.53     5538.58     70.67 o 
  -2   6   3     8142.01     7992.87     77.61 o 
  -1   6   3      116.07      155.48      9.22 o 
   0   6   3     4014.83     3888.80     46.74 o 
   1   6   3     1728.31     1670.84     26.58 o 
   2   6   3        1.38       16.20      6.55 o 
   3   6   3     1844.84     1798.00     29.33 o 
   4   6   3      284.24      248.22     12.32 o 
   5   6   3      979.05     1029.85     26.97 o 
   6   6   3      256.47      254.98     21.80 o 
   7   6   3       51.60        5.92     14.32 o 
   8   6   3      233.07      206.54     31.25 o 
   9   6   3        0.89       15.01     32.74 o 
  -9   7   3      183.67      203.56     48.59 o 
  -8   7   3       17.01       26.50     16.00 o 
  -7   7   3        0.55        6.03     13.53 o 
  -6   7   3       28.94       34.86     12.63 o 
  -5   7   3      311.40      324.38     25.35 o 
  -4   7   3       63.87       94.68     10.19 o 
  -3   7   3      764.97      749.51     21.15 o 
  -2   7   3     1909.92     1916.17     25.92 o 
  -1   7   3      167.12      228.63      6.91 o 
   0   7   3     6121.29     6511.41     69.84 o 
   1   7   3      486.88      415.32     12.43 o 
   2   7   3      402.83      434.74     12.65 o 
   3   7   3      985.14      908.39     19.45 o 
   4   7   3      155.01      129.38     10.11 o 
   5   7   3       10.98       32.79      9.07 o 
   6   7   3     1170.61     1146.09     31.22 o 
   7   7   3      549.49      618.03     36.80 o 
   8   7   3       64.08       27.66     17.32 o 
   9   7   3      119.23      141.98     35.52 o 
  -9   8   3       28.35       41.47     25.07 o 
  -8   8   3        1.18       22.20     16.58 o 
  -7   8   3       92.38       98.65     19.49 o 
  -6   8   3      778.37      802.85     31.06 o 
  -5   8   3       24.50       26.47     10.78 o 
  -4   8   3     1827.14     1817.01     35.23 o 
  -3   8   3       14.45       21.23      7.01 o 
  -2   8   3     4841.39     4818.19     52.62 o 
  -1   8   3       42.47      190.72     21.01 o 
   0   8   3        0.15        4.40      4.73 o 
   1   8   3     4947.15     4629.15     54.02 o 
   2   8   3     2337.46     2438.84     37.52 o 
   3   8   3      199.01      193.66     11.30 o 
   4   8   3     3827.16     3697.49     55.18 o 
   5   8   3       72.90       54.44     10.48 o 
   6   8   3      755.99      732.43     32.79 o 
   7   8   3        0.10       14.78     14.74 o 
   8   8   3        3.06       -7.58     15.96 o 
   9   8   3       89.70      143.13     32.84 o 
  -9   9   3        2.17       34.22     24.09 o 
  -8   9   3      957.37     1011.17     47.65 o 
  -7   9   3        8.92        7.80     13.43 o 
  -6   9   3      755.65      773.92     30.58 o 
  -5   9   3        8.18        9.26      8.28 o 
  -4   9   3      363.64      389.26     17.48 o 
  -3   9   3       28.00       23.38      6.78 o 
  -2   9   3      808.27      797.19     16.56 o 
  -1   9   3     4086.43     4035.68     41.41 o 
   0   9   3     2633.82     2861.80     34.35 o 
   1   9   3       18.51      208.42     16.00 o 
   2   9   3     2330.71     2242.13     38.07 o 
   3   9   3     3368.28     3218.00     52.11 o 
   4   9   3       85.94       97.14     12.78 o 
   5   9   3        0.12       -1.65      9.91 o 
   6   9   3        0.82        4.29     12.62 o 
   7   9   3       31.96       39.00     17.61 o 
   8   9   3      127.54      104.21     21.56 o 
   9   9   3       44.65       72.50     28.95 o 
  -9  10   3        0.17       62.02     25.91 o 
  -8  10   3       16.07       43.18     20.02 o 
  -7  10   3      194.59      196.59     22.37 o 
  -6  10   3      164.24      162.63     17.05 o 
  -5  10   3      822.17      756.57     25.32 o 
  -4  10   3     1040.52     1070.71     26.49 o 
  -3  10   3      439.39      459.50     17.03 o 
  -2  10   3      889.06      914.90     16.87 o 
  -1  10   3     1605.48     1579.64     25.57 o 
   0  10   3     4077.14     4239.57     50.80 o 
   1  10   3     1760.67     1679.05     23.91 o 
   2  10   3       27.39       33.53      7.36 o 
   3  10   3      144.06      107.57     11.28 o 
   4  10   3      329.33      382.79     21.29 o 
   5  10   3      110.07       83.96     11.66 o 
   6  10   3      126.93      121.55     13.83 o 
   7  10   3       84.11       48.84     17.86 o 
   8  10   3      103.64      134.98     29.28 o 
   9  10   3       45.95       45.65     27.58 o 
  -9  11   3       24.46       34.09     47.04 o 
  -8  11   3        4.82       10.51     17.05 o 
  -7  11   3       31.29       53.20     17.20 o 
  -6  11   3      137.25      131.66     16.74 o 
  -5  11   3      567.30      571.13     23.16 o 
  -4  11   3      192.24      199.73     14.05 o 
  -3  11   3     1528.25     1517.91     30.85 o 
  -2  11   3        0.57       11.79      4.94 o 
  -1  11   3     7477.13     7194.59     81.02 o 
   0  11   3      185.06      214.75      9.50 o 
   1  11   3      820.94     1202.58     20.73 o 
   2  11   3      464.04      550.46     17.61 o 
   3  11   3     3264.86     3228.06     53.67 o 
   4  11   3      452.23      462.31     29.30 o 
   5  11   3      581.00      575.08     27.63 o 
   6  11   3      214.28      199.43     17.13 o 
   7  11   3      187.87      186.22     53.56 o 
   8  11   3       21.87       22.33     21.61 o 
  -8  12   3        1.51       13.83     20.16 o 
  -7  12   3      278.05      327.87     43.06 o 
  -6  12   3       65.46       48.31     13.88 o 
  -5  12   3        9.80       10.44      9.98 o 
  -4  12   3       56.28       72.85      9.29 o 
  -3  12   3       56.23       66.81      8.30 o 
  -2  12   3      541.49      580.06     16.04 o 
  -1  12   3       57.68      451.88     27.34 o 
   0  12   3      762.96      790.03     17.01 o 
   1  12   3     5526.89     5473.74     72.49 o 
   2  12   3      647.29      613.71     19.92 o 
   3  12   3      422.23      450.36     18.57 o 
   4  12   3      441.29      486.75     26.24 o 
   5  12   3        6.18       13.03     10.47 o 
   6  12   3        0.75       10.51     11.54 o 
   7  12   3       20.90       91.07     21.92 o 
   8  12   3        0.24        2.36     17.70 o 
  -8  13   3       50.02       33.17     34.36 o 
  -7  13   3      123.37      114.63     26.71 o 
  -6  13   3      314.02      278.17     31.73 o 
  -5  13   3       37.55       36.58     13.56 o 
  -4  13   3        2.00       19.39      9.52 o 
  -3  13   3        0.16       14.71      8.36 o 
  -2  13   3        7.49       18.82      9.18 o 
  -1  13   3        0.85      118.11     10.31 o 
   0  13   3       14.53       37.61      5.68 o 
   1  13   3     2128.80     2115.14     33.03 o 
   2  13   3      446.88      458.96     18.25 o 
   3  13   3      792.41      756.24     25.61 o 
   4  13   3      618.11      663.29     38.53 o 
   5  13   3       96.22       87.44     13.78 o 
   6  13   3      820.82      814.70     43.57 o 
   7  13   3        2.44       36.52     19.15 o 
   8  13   3        1.83       23.39     20.76 o 
  -8  14   3       43.24        1.44     31.90 o 
  -7  14   3      940.44      977.88     67.26 o 
  -6  14   3      145.04      129.23     25.56 o 
  -5  14   3     1281.40     1231.70     62.02 o 
  -4  14   3        6.38       35.67     11.98 o 
  -3  14   3        9.71       25.10      9.67 o 
  -2  14   3       76.48      124.11     18.63 o 
  -1  14   3     1445.30     1552.46     38.85 o 
   0  14   3     3305.12     3264.08     52.33 o 
   1  14   3     2417.52     2478.81     55.82 o 
   2  14   3     3183.56     3020.46     58.00 o 
   3  14   3      686.14      823.10     29.77 o 
   4  14   3      511.59      571.11     30.87 o 
   5  14   3        0.79       15.23     15.49 o 
   6  14   3      164.75      115.39     25.36 o 
   7  14   3       97.86       87.06     25.60 o 
   8  14   3      946.78      872.77     72.77 o 
  -8  15   3      323.58      252.67     52.95 o 
  -7  15   3       14.24       17.23     22.70 o 
  -6  15   3      290.86      186.78     31.84 o 
  -5  15   3     1075.61     1110.69     64.68 o 
  -4  15   3     1937.56     1974.36     61.72 o 
  -3  15   3     2090.46     2018.18     51.25 o 
  -2  15   3     1954.88     1766.31     43.57 o 
  -1  15   3     2101.79     2109.09     47.94 o 
   0  15   3      809.80      868.46     28.72 o 
   1  15   3      383.79      558.53     26.14 o 
   2  15   3      297.93      342.02     19.69 o 
   3  15   3      661.97      664.29     36.74 o 
   4  15   3     1261.80     1371.65     57.44 o 
   5  15   3      493.14      475.51     44.94 o 
   6  15   3      896.71     1034.23     77.98 o 
   7  15   3       78.98       60.64     31.81 o 
   8  15   3      447.36      478.51     83.66 o 
  -7  16   3        5.80        8.01     24.53 o 
  -6  16   3      886.95      881.30     68.75 o 
  -5  16   3        4.47       21.48     26.85 o 
  -4  16   3      424.51      447.29     30.51 o 
  -3  16   3       96.08      118.23     16.11 o 
  -2  16   3      409.67      506.01     30.86 o 
  -1  16   3        4.24       43.31     12.83 o 
   0  16   3      473.79      403.17     28.70 o 
   1  16   3      161.23      137.36     24.15 o 
   2  16   3     4256.89     4306.07     88.45 o 
   3  16   3     1006.64      925.15     60.21 o 
   4  16   3      363.27      432.11     51.53 o 
   5  16   3      120.01      107.48     50.33 o 
   6  16   3       43.36       27.34     28.72 o 
   7  16   3        0.15       44.75     30.69 o 
  -7  17   3      159.73      180.19     51.79 o 
  -6  17   3        0.29       33.46     30.24 o 
  -5  17   3       12.59      -30.52     30.52 o 
  -4  17   3      155.14      117.37     47.70 o 
  -3  17   3       48.62       22.84     20.86 o 
  -2  17   3      270.81      255.34     22.72 o 
  -1  17   3      776.66      874.07     35.81 o 
   0  17   3      511.52      606.03     35.86 o 
   1  17   3      225.61      286.24     25.86 o 
   2  17   3      114.95      115.04     18.06 o 
   3  17   3      160.48      189.10     21.29 o 
   4  17   3       60.35       57.49     59.11 o 
   5  17   3       35.21       13.02     26.19 o 
   6  17   3       12.41       36.40     30.41 o 
   7  17   3        0.79       37.27     36.06 o 
  -7  18   3      311.40      213.81     64.13 o 
  -6  18   3      262.26      210.11     42.39 o 
  -5  18   3      280.43      120.38     49.49 o 
  -4  18   3      118.22       35.40     37.65 o 
  -3  18   3      121.09      106.00     23.69 o 
  -2  18   3      499.96      536.13     36.80 o 
  -1  18   3     1093.46     1025.34     61.83 o 
   0  18   3       43.03       42.69     25.50 o 
   1  18   3      296.72      443.78     54.86 o 
   2  18   3     1050.14     1121.40     61.69 o 
   3  18   3      361.66      324.67     80.05 o 
   4  18   3      904.88      953.60     74.48 o 
   5  18   3       40.41       10.85     26.76 o 
   6  18   3       14.87       21.89     27.84 o 
   7  18   3        0.00       41.61     33.59 o 
  -6  19   3      113.81       78.02     33.76 o 
  -5  19   3      391.30      350.90     75.96 o 
  -4  19   3        8.19       42.91     35.87 o 
  -3  19   3     1445.69     1354.69    107.98 o 
  -2  19   3      103.55       88.60     24.00 o 
  -1  19   3      218.66      224.39     32.67 o 
   0  19   3        8.93       32.94     24.54 o 
   1  19   3      125.09      147.17     38.53 o 
   2  19   3       52.44       56.53     27.79 o 
   3  19   3       78.94       99.35     35.80 o 
   4  19   3       28.06       45.52     31.08 o 
   5  19   3      302.35      256.23     70.19 o 
   6  19   3      254.34      261.90     61.69 o 
  -6  20   3        7.37       10.75     27.68 o 
  -5  20   3        0.91       -3.85     34.65 o 
  -4  20   3        0.20      -11.55     33.80 o 
  -3  20   3      345.19      279.92     62.91 o 
  -2  20   3       47.64       43.94     29.23 o 
  -1  20   3      237.95      233.18     42.59 o 
   0  20   3      436.17      450.51     57.32 o 
   1  20   3      235.61      210.03     43.43 o 
   2  20   3        1.33      -13.52     32.96 o 
   3  20   3       33.90       24.41     46.20 o 
   4  20   3        2.18       -9.05     27.22 o 
   5  20   3       87.18       91.73     39.60 o 
   6  20   3        4.93      -19.23     54.23 o 
  -5  21   3       15.53       25.63     46.48 o 
  -4  21   3        3.58       37.47     42.63 o 
  -3  21   3      358.50      338.13     72.87 o 
  -2  21   3       29.11      113.24     35.31 o 
  -1  21   3      104.16        6.39     41.13 o 
   0  21   3        0.14       31.76     38.92 o 
   1  21   3        8.42       74.88     64.60 o 
   2  21   3       24.72       77.94     47.33 o 
   3  21   3       37.04       36.34     48.83 o 
   4  21   3       56.70       92.65     39.82 o 
   5  21   3      267.01      177.15     48.20 o 
  -5  22   3      134.83       91.93     56.53 o 
  -4  22   3        4.12       47.23     45.45 o 
  -3  22   3       10.57       78.59     48.45 o 
  -2  22   3        0.60        0.37     27.44 o 
  -1  22   3     1359.90     1476.01    121.13 o 
   0  22   3      157.66      264.70     67.89 o 
   1  22   3      838.96      980.41    116.62 o 
   2  22   3       84.82       39.11     38.97 o 
   3  22   3      780.57      764.81    111.83 o 
   4  22   3      130.50      259.91     80.38 o 
   5  22   3      176.53      103.88     46.67 o 
  -4  23   3        5.46      -10.33     44.41 o 
  -3  23   3      611.69      515.98     90.33 o 
  -2  23   3        0.12       11.64     35.68 o 
  -1  23   3      615.64      571.76     90.14 o 
   0  23   3       93.11       95.21     55.68 o 
   1  23   3      130.86       91.27     55.59 o 
   2  23   3        0.04       -0.66     47.23 o 
   3  23   3      104.94       81.32     57.56 o 
   4  23   3        0.70       85.73     60.75 o 
  -3  24   3       25.48       52.30     52.21 o 
  -1  24   3       52.19       99.25     54.27 o 
   0  24   3       95.72       68.45     55.96 o 
   1  24   3       21.73       53.88     50.94 o 
   2  24   3       27.00       22.25     53.15 o 
   3  24   3      135.53      111.27     61.60 o 
  -1  25   3        3.13       83.20     50.99 o 
   0  25   3      166.06      181.32     65.35 o 
   1  25   3      147.91      182.15     47.84 o 
   2  25   3       11.83       52.02     52.58 o 
   0  26   3       53.68       65.11    102.12 o 
  -9   0   4       13.30       22.46     30.76 o 
  -8   0   4      888.66      862.44     64.62 o 
  -7   0   4      630.18      692.70     55.24 o 
  -6   0   4     1230.65     1144.98     70.90 o 
  -5   0   4     1434.14     1393.67     53.39 o 
  -4   0   4    20994.21    19959.11    329.48 o 
  -3   0   4      256.86      139.46     14.73 o 
  -2   0   4    14629.51    14393.58    223.79 o 
  -1   0   4     2104.02     2129.28     41.39 o 
   0   0   4    12861.21    12711.65    191.07 o 
   1   0   4      866.00      861.13     30.93 o 
   2   0   4     1768.91     1935.09     39.59 o 
   3   0   4      167.19      208.11     16.59 o 
   4   0   4     2760.28     2762.43     64.90 o 
   5   0   4      418.38      417.01     28.08 o 
   6   0   4       82.34      102.59     20.20 o 
   7   0   4        9.65        7.70     28.95 o 
   8   0   4     1288.49     1320.78     82.14 o 
   9   0   4        0.18       52.49     37.11 o 
  -9   1   4      555.04      655.54     67.31 o 
  -8   1   4      847.46      856.66     46.11 o 
  -7   1   4     1138.15     1115.81     46.82 o 
  -6   1   4     1837.29     1854.63     53.55 o 
  -5   1   4      239.50      266.81     16.17 o 
  -4   1   4       77.80       76.97      9.68 o 
  -3   1   4     3275.45     3304.19     43.43 o 
  -2   1   4     1724.91     1774.80     36.15 o 
  -1   1   4     1806.56     1810.70     26.62 o 
   0   1   4      203.26      220.80      6.74 o 
   1   1   4        0.17       29.30      8.90 o 
   2   1   4     5931.45     5748.45     57.56 o 
   3   1   4     2539.05     2838.06     33.98 o 
   4   1   4     3706.72     3673.47     48.54 o 
   5   1   4       34.69       36.42      8.58 o 
   6   1   4     2720.56     2665.15     52.71 o 
   7   1   4      749.27      746.67     41.79 o 
   8   1   4      487.16      428.21     37.13 o 
   9   1   4      315.06      240.01     55.16 o 
  -9   2   4        5.86       -7.15     18.76 o 
  -8   2   4       11.44       30.13     17.39 o 
  -7   2   4      909.63      914.93     43.60 o 
  -6   2   4        4.85        6.47     13.08 o 
  -5   2   4     1185.48     1214.37     36.15 o 
  -4   2   4     1207.94     1175.59     27.31 o 
  -3   2   4     1811.07     1771.73     29.38 o 
  -2   2   4      201.10      181.26      9.43 o 
  -1   2   4      164.62      204.87      9.95 o 
   0   2   4     2549.41     2619.57     27.47 o 
   1   2   4     1781.79     1831.48     28.59 o 
   2   2   4      102.35       85.51      7.19 o 
   3   2   4      220.23      212.48     10.03 o 
   4   2   4      122.29      146.98      8.08 o 
   5   2   4     1303.71     1364.28     37.22 o 
   6   2   4        1.65       10.83      8.28 o 
   7   2   4       87.11       41.22     16.15 o 
   8   2   4       37.39       38.95     28.80 o 
   9   2   4       14.97       45.97     25.68 o 
  -9   3   4       82.57       59.89     25.39 o 
  -8   3   4      187.67      227.84     30.08 o 
  -7   3   4        4.83       14.48     15.26 o 
  -6   3   4      631.56      618.06     33.94 o 
  -5   3   4     2698.75     2501.15     52.38 o 
  -4   3   4       18.89       19.67      5.34 o 
  -3   3   4     2236.36     2117.13     31.09 o 
  -2   3   4        2.30        9.25      4.94 o 
  -1   3   4     1177.79     1213.65     16.58 o 
   0   3   4     3540.23     3617.44     34.89 o 
   1   3   4     2366.35     2307.67     28.69 o 
   2   3   4     1671.10     1655.31     22.39 o 
   3   3   4     2806.31     2648.65     32.85 o 
   4   3   4     1253.63     1208.13     19.86 o 
   5   3   4      558.68      556.78     18.14 o 
   6   3   4      351.78      348.62     18.58 o 
   7   3   4      219.80      205.63     22.36 o 
   8   3   4        1.23        5.11     18.87 o 
   9   3   4       20.65        1.93     22.30 o 
  -9   4   4        1.64       -0.69     20.12 o 
  -8   4   4      413.60      450.98     39.10 o 
  -7   4   4       64.72       87.07     19.37 o 
  -6   4   4      236.72      186.91     22.05 o 
  -5   4   4       53.39       68.43     13.99 o 
  -4   4   4     2672.62     2564.43     37.25 o 
  -3   4   4       17.80       12.86      4.65 o 
  -2   4   4     7040.11     6878.39     78.88 o 
  -1   4   4     8568.89     8103.11     70.95 o 
   0   4   4     1616.11     1711.21     20.61 o 
   1   4   4     2129.83     2295.03     51.94 o 
   2   4   4     1221.54     1202.59     21.83 o 
   3   4   4      837.00      920.96     17.24 o 
   4   4   4     2665.91     2561.43     34.98 o 
   5   4   4     1193.97     1135.95     25.74 o 
   6   4   4        4.61       15.25      9.70 o 
   7   4   4      371.44      361.15     27.47 o 
   8   4   4      122.82      183.66     28.68 o 
   9   4   4        0.13       33.20     26.49 o 
  -9   5   4       21.47       21.91     19.76 o 
  -8   5   4      179.26      226.60     32.93 o 
  -7   5   4      145.52      164.99     23.68 o 
  -6   5   4      163.47      135.52     22.06 o 
  -5   5   4      189.83      219.52     13.34 o 
  -4   5   4      469.21      511.49     13.37 o 
  -3   5   4      347.18      409.03     11.25 o 
  -2   5   4     1730.93     1609.15     27.05 o 
  -1   5   4     1905.93     2347.33     45.26 o 
   0   5   4      689.46      693.90     11.69 o 
   1   5   4     9981.53     9603.66     93.92 o 
   2   5   4      600.30      553.82     12.80 o 
   3   5   4       62.02       87.04      7.26 o 
   4   5   4      167.53      173.62     10.37 o 
   5   5   4      504.45      481.21     18.40 o 
   6   5   4     1551.79     1625.36     40.82 o 
   7   5   4       18.94       41.05     14.14 o 
   8   5   4       33.78       75.20     22.56 o 
   9   5   4      137.87       80.40     29.98 o 
  -9   6   4      115.38      147.95     26.76 o 
  -8   6   4      177.02      224.01     40.29 o 
  -7   6   4      111.13      125.60     21.71 o 
  -6   6   4      227.00      228.26     16.50 o 
  -5   6   4       95.88       87.94     13.81 o 
  -4   6   4     1667.85     1677.09     32.26 o 
  -3   6   4      680.50      709.22     14.69 o 
  -2   6   4       10.96        3.57      4.13 o 
  -1   6   4      857.39      940.18     17.20 o 
   0   6   4      119.55      119.90      6.63 o 
   1   6   4     3770.13     3610.28     47.22 o 
   2   6   4      476.92      454.69     12.13 o 
   3   6   4     2358.35     2402.62     38.55 o 
   4   6   4      423.05      471.03     15.63 o 
   5   6   4      145.47      125.32     16.23 o 
   6   6   4       61.31       52.50     16.21 o 
   7   6   4        0.16        2.83     13.60 o 
   8   6   4       10.38       18.68     18.10 o 
   9   6   4       85.89      122.18     31.42 o 
  -9   7   4       86.35       67.36     32.02 o 
  -8   7   4      188.94      163.31     23.87 o 
  -7   7   4      413.45      406.31     32.28 o 
  -6   7   4       55.88       53.29     11.66 o 
  -5   7   4     3185.61     3055.06     58.36 o 
  -4   7   4        2.84       11.69      6.15 o 
  -3   7   4      890.14      776.52     18.31 o 
  -2   7   4      701.10      839.38     15.51 o 
  -1   7   4     4057.02     4762.24     45.19 o 
   0   7   4      508.36      524.80     14.98 o 
   1   7   4    12148.13    12247.91    129.85 o 
   2   7   4      457.61      518.39     14.24 o 
   3   7   4      449.78      445.32     14.63 o 
   4   7   4      489.48      438.43     17.31 o 
   5   7   4       54.98       51.21     13.54 o 
   6   7   4      582.70      573.46     24.96 o 
   7   7   4      113.55      138.47     20.15 o 
   8   7   4        9.09      -13.30     18.41 o 
   9   7   4       43.88       35.74     46.46 o 
  -9   8   4       40.76       47.74     20.66 o 
  -8   8   4       14.09       30.84     17.42 o 
  -7   8   4      123.30       92.76     14.42 o 
  -6   8   4      186.61      189.59     18.73 o 
  -5   8   4     1348.48     1365.58     30.34 o 
  -4   8   4       58.99       65.66      6.44 o 
  -3   8   4     2124.59     2190.51     38.38 o 
  -2   8   4     2562.79     2541.62     33.25 o 
  -1   8   4     7252.32     6894.15     66.98 o 
   0   8   4     3384.45     3182.94     51.00 o 
   1   8   4       19.65        5.45      6.10 o 
   2   8   4      504.18      410.29     13.29 o 
   3   8   4     2121.27     2199.38     35.32 o 
   4   8   4      679.76      649.87     21.57 o 
   5   8   4     2040.14     1938.78     39.02 o 
   6   8   4      570.81      652.24     32.54 o 
   7   8   4      721.34      643.08     34.70 o 
   8   8   4      215.41      196.89     30.48 o 
   9   8   4       73.26       67.99     28.57 o 
  -9   9   4      310.10      347.28     42.97 o 
  -8   9   4       75.23       88.63     19.94 o 
  -7   9   4      994.66      989.66     47.60 o 
  -6   9   4        0.86        6.04      8.14 o 
  -5   9   4      153.00      134.38     14.77 o 
  -4   9   4     1026.11     1016.21     20.58 o 
  -3   9   4     2937.29     2722.00     40.00 o 
  -2   9   4     2462.02     2317.39     30.94 o 
  -1   9   4     5414.57     5513.00     62.81 o 
   0   9   4      977.08     1298.54     21.62 o 
   1   9   4      991.72     1391.29     28.03 o 
   2   9   4      111.45      104.16     12.18 o 
   3   9   4     1593.90     1596.22     31.42 o 
   4   9   4      913.33      975.55     29.88 o 
   5   9   4      479.31      520.84     21.85 o 
   6   9   4      137.34      161.72     20.97 o 
   7   9   4      209.27      239.51     24.07 o 
   8   9   4       10.94        9.50     23.56 o 
   9   9   4      216.83      210.52     38.72 o 
  -9  10   4       12.48       46.50     25.19 o 
  -8  10   4        0.47       11.18     16.42 o 
  -7  10   4       81.67       85.56     17.78 o 
  -6  10   4        5.08       10.61      8.37 o 
  -5  10   4      497.99      512.23     18.42 o 
  -4  10   4      599.78      599.75     20.08 o 
  -3  10   4     1465.35     1558.33     26.35 o 
  -2  10   4      633.90      562.37     13.73 o 
  -1  10   4       10.46       31.02      5.77 o 
   0  10   4      678.84      664.49     16.10 o 
   1  10   4      483.71      450.69     14.35 o 
   2  10   4      793.14      828.66     21.85 o 
   3  10   4      192.37      206.43     13.48 o 
   4  10   4      308.19      297.09     19.71 o 
   5  10   4      911.18      921.57     36.21 o 
   6  10   4        1.65        4.14     10.89 o 
   7  10   4       34.29       29.90     15.32 o 
   8  10   4       60.95       39.65     24.64 o 
   9  10   4        5.25       39.25     40.09 o 
  -8  11   4        0.11       27.94     17.41 o 
  -7  11   4       98.20       75.40     18.74 o 
  -6  11   4     1006.66     1003.31     32.75 o 
  -5  11   4       62.66       56.83      9.23 o 
  -4  11   4     1201.49     1128.48     27.08 o 
  -3  11   4       44.71       56.36      7.82 o 
  -2  11   4      797.63      835.85     17.61 o 
  -1  11   4     1733.28     1854.56     30.93 o 
   0  11   4     2864.60     2867.93     38.21 o 
   1  11   4     2062.22     2047.08     34.11 o 
   2  11   4     1489.29     1355.86     25.30 o 
   3  11   4       52.38       38.68      8.02 o 
   4  11   4        7.41        5.36     10.98 o 
   5  11   4       15.88        2.50     10.26 o 
   6  11   4        0.32       21.44     12.61 o 
   7  11   4       87.07       83.41     24.82 o 
   8  11   4      299.37      309.59     33.56 o 
  -8  12   4       18.95       44.37     24.61 o 
  -7  12   4      210.17      178.67     24.08 o 
  -6  12   4       46.55       13.97     13.57 o 
  -5  12   4      495.01      473.65     22.64 o 
  -4  12   4      355.05      336.24     17.60 o 
  -3  12   4      950.02      969.80     28.75 o 
  -2  12   4      129.93      161.55     15.64 o 
  -1  12   4      192.52      251.98     11.54 o 
   0  12   4        2.03       11.72      5.33 o 
   1  12   4      609.48      596.76     24.16 o 
   2  12   4     2809.86     2785.63     41.57 o 
   3  12   4     1010.41      974.58     25.50 o 
   4  12   4        0.11        5.12      8.94 o 
   5  12   4      739.83      731.24     46.63 o 
   6  12   4       21.30       21.33     13.47 o 
   7  12   4      103.90       78.98     21.80 o 
   8  12   4       42.92      101.28     25.78 o 
  -8  13   4        7.72       57.49     26.32 o 
  -7  13   4      191.29      213.60     31.80 o 
  -6  13   4      244.47      170.41     53.11 o 
  -5  13   4      217.36      231.08     18.15 o 
  -4  13   4      105.82      121.24     14.44 o 
  -3  13   4      499.81      557.62     42.46 o 
  -2  13   4      241.80      272.71     18.28 o 
  -1  13   4     1053.02      960.82     24.55 o 
   0  13   4      911.01      918.74     27.02 o 
   1  13   4      651.13      679.29     21.03 o 
   2  13   4      192.11      202.46     10.83 o 
   3  13   4      548.70      527.02     21.94 o 
   4  13   4       35.80       51.71     13.19 o 
   5  13   4       56.49       59.72     15.25 o 
   6  13   4       43.84       51.94     16.23 o 
   7  13   4     1148.29     1125.90     61.07 o 
   8  13   4       43.15       38.33     27.22 o 
  -8  14   4      450.97      440.30     61.88 o 
  -7  14   4      230.54      188.31     66.96 o 
  -6  14   4      194.63      175.64     31.41 o 
  -5  14   4     1800.08     1835.80     54.31 o 
  -4  14   4        0.71       12.75     11.37 o 
  -3  14   4      708.24      774.50     30.97 o 
  -2  14   4      202.68      246.57     19.55 o 
  -1  14   4        7.78      176.41     20.44 o 
   0  14   4      641.61      662.34     25.25 o 
   1  14   4     2675.78     2440.93     63.25 o 
   2  14   4      835.25      823.41     35.23 o 
   3  14   4     1930.35     1886.02     83.22 o 
   4  14   4       11.41        9.73     12.94 o 
   5  14   4      664.99      608.75     40.14 o 
   6  14   4      161.49      184.28     37.13 o 
   7  14   4       78.27      116.58     29.07 o 
   8  14   4      203.72      136.25     37.64 o 
  -8  15   4        5.96       36.48     42.54 o 
  -7  15   4      136.59      160.83     33.40 o 
  -6  15   4        3.73       -9.19     18.79 o 
  -5  15   4        1.43      -15.21     19.60 o 
  -4  15   4      154.74      123.51     25.55 o 
  -3  15   4       98.32       61.31     14.46 o 
  -2  15   4      244.54      210.56     21.83 o 
  -1  15   4      709.96      903.40     39.80 o 
   0  15   4        1.14        6.88     10.12 o 
   1  15   4     3229.13     3102.48     82.66 o 
   2  15   4      242.35      211.23     18.04 o 
   3  15   4       14.45       48.25     25.17 o 
   4  15   4       53.88       59.17     21.96 o 
   5  15   4      129.40      151.20     41.12 o 
   6  15   4       46.71       45.32     32.28 o 
   7  15   4      156.01      145.92     29.65 o 
   8  15   4      275.51      255.13     64.88 o 
  -7  16   4      263.22      289.99     58.28 o 
  -6  16   4       24.56       42.11     22.18 o 
  -5  16   4      124.48      111.20     78.64 o 
  -4  16   4      203.30      219.95     32.35 o 
  -3  16   4       42.92       69.99     15.24 o 
  -2  16   4        8.08       44.13     11.92 o 
  -1  16   4     2417.02     2262.67     60.06 o 
   0  16   4      205.92      220.46     20.64 o 
   1  16   4      889.92      917.30     39.71 o 
   2  16   4      847.92      893.96     43.30 o 
   3  16   4      688.39      712.87     48.39 o 
   4  16   4        1.80       21.52     22.67 o 
   5  16   4      110.17       81.65     31.77 o 
   6  16   4      114.87      139.31     38.40 o 
   7  16   4       51.48       97.30     36.02 o 
  -7  17   4      110.94       88.21     32.66 o 
  -6  17   4       84.65       60.25     29.89 o 
  -5  17   4      400.81      305.36     66.95 o 
  -4  17   4        4.90       65.17     37.47 o 
  -3  17   4      222.59      257.76     26.91 o 
  -2  17   4       22.47       10.90     13.92 o 
  -1  17   4      308.14      388.86     27.25 o 
   0  17   4      183.09      226.86     24.30 o 
   1  17   4      167.65      221.48     23.55 o 
   2  17   4       33.47       66.04     15.16 o 
   3  17   4       70.45       66.98     31.72 o 
   4  17   4        1.32       38.75     28.66 o 
   5  17   4       14.06      -11.05     24.74 o 
   6  17   4      101.64       91.09     60.00 o 
   7  17   4       29.10        7.71     29.25 o 
  -7  18   4       37.82       45.40     44.04 o 
  -6  18   4       19.45       35.21     27.05 o 
  -5  18   4      334.63      211.18     58.69 o 
  -4  18   4       40.45       89.11     43.19 o 
  -3  18   4        1.49       -1.46     18.37 o 
  -2  18   4       57.17       54.20     41.29 o 
  -1  18   4        0.01       34.62     20.25 o 
   0  18   4      216.60      318.85     47.03 o 
   1  18   4      236.06      252.33     33.54 o 
   2  18   4      308.57      242.60     39.60 o 
   3  18   4      142.30      138.82     44.37 o 
   4  18   4        2.17       28.53     25.91 o 
   5  18   4      268.79      308.75     83.99 o 
   6  18   4        7.75       -3.45     28.83 o 
   7  18   4        0.14        7.53     30.95 o 
  -6  19   4       90.75       29.70     28.28 o 
  -5  19   4       27.36       18.59     37.28 o 
  -4  19   4       77.31       51.18     38.87 o 
  -3  19   4       15.54       -9.86     28.83 o 
  -2  19   4       10.87       44.87     20.51 o 
  -1  19   4      244.68      227.98     33.22 o 
   0  19   4      275.96      245.14    122.49 o 
   1  19   4      135.45      133.38     55.78 o 
   2  19   4       84.06       97.11     30.57 o 
   3  19   4      494.86      360.29     76.34 o 
   4  19   4      150.40      144.36     40.90 o 
   5  19   4        3.05       60.86     32.77 o 
   6  19   4       10.44       11.90     32.87 o 
  -6  20   4      156.16      232.38     47.84 o 
  -5  20   4      423.52      407.06     80.57 o 
  -4  20   4      185.09      112.49     48.73 o 
  -3  20   4      326.01      331.56     67.80 o 
  -2  20   4       32.81       46.45     34.04 o 
  -1  20   4      278.28      315.17     39.07 o 
   0  20   4      177.12      218.54     43.99 o 
   1  20   4      453.26      579.11     66.47 o 
   2  20   4      267.40      233.06     64.70 o 
   3  20   4      253.52      252.12     70.80 o 
   4  20   4      223.62      250.98     48.68 o 
   5  20   4      417.63      358.11     57.11 o 
   6  20   4      103.02       65.71     40.05 o 
  -5  21   4       21.14       73.90     41.50 o 
  -4  21   4      117.09       18.12     39.16 o 
  -3  21   4      218.62      282.92     69.02 o 
  -2  21   4       99.89      143.85     45.68 o 
  -1  21   4      416.56      487.15     80.75 o 
   0  21   4       51.29       49.54     39.02 o 
   1  21   4      463.39      420.11    102.91 o 
   2  21   4      583.84      700.21    102.07 o 
   3  21   4      370.62      379.92     85.35 o 
   4  21   4       33.09       55.59     53.43 o 
   5  21   4       15.13        2.11     32.90 o 
  -5  22   4        1.82        6.57     41.22 o 
  -4  22   4       10.67       73.99     54.18 o 
  -3  22   4      237.42      304.14     71.74 o 
  -2  22   4        9.41       66.39     32.03 o 
  -1  22   4       75.66       56.43     44.60 o 
   0  22   4        0.96       39.53     43.85 o 
   1  22   4       31.78        7.32     43.38 o 
   2  22   4      116.90       90.33     56.34 o 
   3  22   4       74.90      112.49     56.90 o 
   4  22   4      128.12       77.56     60.38 o 
   5  22   4      105.65      176.30    101.65 o 
  -4  23   4       11.03       66.95     51.27 o 
  -3  23   4       13.87      -17.00     41.41 o 
  -2  23   4       75.29       56.67     33.32 o 
  -1  23   4        0.04       36.43     44.41 o 
   0  23   4       85.78       36.71     44.79 o 
   1  23   4      174.65      126.01     58.22 o 
   2  23   4        0.36      -40.56     40.56 o 
   3  23   4       69.08       59.06     55.31 o 
   4  23   4       12.07      -15.59     48.26 o 
  -3  24   4      200.36      228.74     72.21 o 
  -1  24   4       64.63       47.14     42.91 o 
   0  24   4        1.81      -34.93     40.47 o 
   1  24   4       17.24       37.94     51.74 o 
   2  24   4      320.26      373.82     86.76 o 
   3  24   4      418.85      424.71     97.00 o 
  -1  25   4      187.98      156.81     58.31 o 
   0  25   4       74.27       93.15     57.75 o 
   1  25   4      152.67      209.30     70.14 o 
   2  25   4       17.30       49.67     56.34 o 
  -9   1   5        2.20       36.72     21.97 o 
  -8   1   5      323.97      294.75     31.01 o 
  -7   1   5       30.08       23.73     15.54 o 
  -6   1   5     1079.67     1124.03     48.61 o 
  -5   1   5      341.71      402.15     22.29 o 
  -4   1   5      311.07      301.11     15.58 o 
  -3   1   5      409.11      370.62     12.97 o 
  -2   1   5       18.80       48.35      5.95 o 
  -1   1   5      819.27      840.44     17.19 o 
   0   1   5     4191.76     4273.56     51.65 o 
   1   1   5     2081.00     2040.51     32.36 o 
   2   1   5     1366.21     1376.06     19.42 o 
   3   1   5       15.02       21.80      5.17 o 
   4   1   5      132.19      180.00      9.67 o 
   5   1   5      852.72      885.88     39.64 o 
   6   1   5     3441.49     3390.73     67.99 o 
   7   1   5      708.61      747.11     46.35 o 
   8   1   5      478.67      495.02     46.99 o 
   9   1   5       40.36       62.83     27.96 o 
  -9   2   5      222.42      261.84     37.08 o 
  -8   2   5      799.07      977.07     78.00 o 
  -7   2   5     1415.37     1466.89     57.46 o 
  -6   2   5      764.22      779.84     37.60 o 
  -5   2   5     2364.83     2348.09     50.82 o 
  -4   2   5      671.60      692.27     21.83 o 
  -3   2   5      671.49      675.66     17.90 o 
  -2   2   5       41.68       53.41      5.60 o 
  -1   2   5     8904.15     8676.28     85.14 o 
   0   2   5    30816.45    30701.89    295.85 o 
   1   2   5     3521.24     3686.45     50.87 o 
   2   2   5     1807.01     1568.57     25.80 o 
   3   2   5       10.64        9.35      4.33 o 
   4   2   5      467.81      451.33     11.48 o 
   5   2   5      329.80      360.42     14.74 o 
   6   2   5        0.32        5.72      9.46 o 
   7   2   5       18.70       23.24     15.58 o 
   8   2   5      545.95      514.56     47.34 o 
   9   2   5       76.50       85.27     28.55 o 
  -9   3   5       17.59       41.23     38.03 o 
  -8   3   5       44.98       49.78     19.03 o 
  -7   3   5      392.43      346.68     30.80 o 
  -6   3   5      446.17      467.05     30.73 o 
  -5   3   5      754.27      785.81     29.58 o 
  -4   3   5      364.68      315.48     13.00 o 
  -3   3   5      716.96      740.87     21.34 o 
  -2   3   5     6966.07     6779.90     73.35 o 
  -1   3   5     2086.89     1954.55     24.04 o 
   0   3   5      423.91      388.74      8.28 o 
   1   3   5       62.24       87.35      6.80 o 
   2   3   5     3849.95     3726.04     42.92 o 
   3   3   5     1175.09     1176.95     18.56 o 
   4   3   5     2466.79     2498.25     31.82 o 
   5   3   5      153.07      128.14     10.40 o 
   6   3   5     1084.54     1085.08     37.92 o 
   7   3   5       10.00        3.26     14.98 o 
   8   3   5      198.46      176.88     32.97 o 
   9   3   5        0.95       56.57     26.81 o 
  -9   4   5       59.96      158.06     31.17 o 
  -8   4   5      120.30      114.38     24.58 o 
  -7   4   5      444.95      462.19     33.86 o 
  -6   4   5      177.96      174.34     21.70 o 
  -5   4   5      173.30      164.30     17.18 o 
  -4   4   5      829.58      836.14     20.74 o 
  -3   4   5      481.84      469.29     13.64 o 
  -2   4   5      886.50      784.19     17.06 o 
  -1   4   5      627.85      622.51     11.88 o 
   0   4   5     2733.73     2642.14     29.63 o 
   1   4   5        6.11       27.22      6.79 o 
   2   4   5      169.71      214.50      9.20 o 
   3   4   5      328.93      327.90     11.19 o 
   4   4   5      191.90      158.65     11.77 o 
   5   4   5     1161.19     1224.31     24.41 o 
   6   4   5      166.61      127.50     15.37 o 
   7   4   5      507.02      536.55     46.51 o 
   8   4   5       17.29       10.16     21.39 o 
   9   4   5      111.92      105.21     29.61 o 
  -9   5   5       14.23       17.99     22.46 o 
  -8   5   5      353.32      395.49     37.51 o 
  -7   5   5       40.44       35.96     16.96 o 
  -6   5   5     1211.67     1230.17     39.68 o 
  -5   5   5      743.62      720.20     24.77 o 
  -4   5   5     1450.71     1379.20     24.77 o 
  -3   5   5      460.79      452.22     15.58 o 
  -2   5   5      551.02      621.43     17.41 o 
  -1   5   5      245.68      382.16     35.37 o 
   0   5   5      650.12      744.68     12.81 o 
   1   5   5     5309.66     5189.31     57.93 o 
   2   5   5      694.18      778.78     16.27 o 
   3   5   5       94.29      128.22      8.04 o 
   4   5   5      287.39      285.90     13.42 o 
   5   5   5      383.17      387.20     14.47 o 
   6   5   5      992.34      974.02     32.54 o 
   7   5   5     1082.97     1128.12     60.60 o 
   8   5   5      619.81      648.87     51.96 o 
   9   5   5      546.88      644.92     55.99 o 
  -9   6   5       13.20       31.29     20.71 o 
  -8   6   5      207.14      233.70     46.41 o 
  -7   6   5      617.27      585.88     37.07 o 
  -6   6   5        0.46       -3.49     10.48 o 
  -5   6   5     1687.06     1686.35     37.65 o 
  -4   6   5     1027.62     1046.29     24.59 o 
  -3   6   5      194.98      178.82     10.15 o 
  -2   6   5      427.53      366.07     14.53 o 
  -1   6   5      394.14      688.92     39.04 o 
   0   6   5     2923.34     3067.57     34.14 o 
   1   6   5     5973.95     6036.64     66.86 o 
   2   6   5     3467.72     3407.91     41.37 o 
   3   6   5     3660.47     3720.14     52.17 o 
   4   6   5     1665.34     1603.25     27.02 o 
   5   6   5       32.52       30.15      8.64 o 
   6   6   5      176.77      201.68     16.54 o 
   7   6   5       40.43       30.65     15.41 o 
   8   6   5       73.74       49.55     25.08 o 
   9   6   5      196.80      199.58     36.07 o 
  -9   7   5        0.41       42.14     21.86 o 
  -8   7   5      102.68       95.26     31.72 o 
  -7   7   5        5.11        9.74     15.59 o 
  -6   7   5      133.65      139.23     16.30 o 
  -5   7   5     1145.51     1146.96     30.53 o 
  -4   7   5       29.31       33.49      6.52 o 
  -3   7   5     1201.77     1127.32     24.25 o 
  -2   7   5      375.29      394.05     12.41 o 
  -1   7   5     1116.75     1365.60     18.24 o 
   0   7   5      220.20      246.08      9.33 o 
   1   7   5     1710.32     1795.75     30.94 o 
   2   7   5      218.69      242.75     10.81 o 
   3   7   5     1769.14     1765.84     30.61 o 
   4   7   5      109.40      126.91      9.98 o 
   5   7   5      616.37      641.24     23.62 o 
   6   7   5      281.72      289.88     21.60 o 
   7   7   5      100.59       90.15     17.42 o 
   8   7   5        0.54       43.15     23.74 o 
   9   7   5       67.89        7.42     25.70 o 
  -9   8   5       81.54       56.93     22.50 o 
  -8   8   5       19.83       24.62     17.27 o 
  -7   8   5        5.61       12.86     16.01 o 
  -6   8   5       24.74       18.62     10.65 o 
  -5   8   5       19.91       17.26      9.32 o 
  -4   8   5      299.09      340.60     18.01 o 
  -3   8   5       78.33       74.28      8.52 o 
  -2   8   5      500.74      493.04     79.16 o 
  -1   8   5      300.51      527.55     17.38 o 
   0   8   5     2076.90     2315.68     33.91 o 
   1   8   5     3268.59     3522.36     48.55 o 
   2   8   5    10413.00    10352.93    110.19 o 
   3   8   5       33.68       28.60      6.71 o 
   4   8   5       68.37       60.99     10.80 o 
   5   8   5     1433.35     1349.26     32.98 o 
   6   8   5      990.19     1051.10     34.79 o 
   7   8   5       85.25      147.70     29.36 o 
   8   8   5      885.05      949.95     90.17 o 
   9   8   5       73.10       78.82     28.42 o 
  -9   9   5       32.33       51.56     21.66 o 
  -8   9   5       14.30        4.42     16.27 o 
  -7   9   5      276.03      249.42     24.55 o 
  -6   9   5      780.08      698.09     35.37 o 
  -5   9   5      136.76      170.92     13.75 o 
  -4   9   5     2452.68     2298.70     42.22 o 
  -3   9   5      538.89      508.14     17.01 o 
  -2   9   5       45.78       50.26      7.85 o 
  -1   9   5        0.15       56.72      5.23 o 
   0   9   5      498.55      587.69     15.94 o 
   1   9   5     1059.95      971.52     17.73 o 
   2   9   5     2158.52     2166.36     36.14 o 
   3   9   5     1443.40     1453.12     27.89 o 
   4   9   5     2522.20     2459.07     42.16 o 
   5   9   5       45.85       40.06     11.03 o 
   6   9   5      179.94      243.35     20.47 o 
   7   9   5       72.11       55.19     16.71 o 
   8   9   5      382.15      375.25     43.15 o 
   9   9   5      233.35      276.41     41.53 o 
  -9  10   5        3.45       37.96     20.98 o 
  -8  10   5      310.67      322.01     35.60 o 
  -7  10   5      127.14       91.80     24.11 o 
  -6  10   5       30.11       32.32     10.42 o 
  -5  10   5      109.83      112.28     13.11 o 
  -4  10   5       23.60       56.20     12.00 o 
  -3  10   5       38.56       52.51      9.26 o 
  -2  10   5      193.41      227.11      9.73 o 
  -1  10   5      101.95      117.89      8.27 o 
   0  10   5      323.10      379.49     12.81 o 
   1  10   5      135.54      160.97     15.94 o 
   2  10   5      356.97      329.06     14.17 o 
   3  10   5      591.53      602.52     18.41 o 
   4  10   5      397.78      355.54     19.17 o 
   5  10   5       16.43       15.68      9.87 o 
   6  10   5        2.78       23.28     12.49 o 
   7  10   5       58.17       52.21     16.69 o 
   8  10   5        8.34       33.41     24.39 o 
   9  10   5       14.59       16.00     30.94 o 
  -8  11   5       30.48       47.11     20.28 o 
  -7  11   5        3.76        3.00     13.75 o 
  -6  11   5        2.30        8.24     10.23 o 
  -5  11   5       33.48       33.64      9.64 o 
  -4  11   5        3.94       16.58      8.34 o 
  -3  11   5      986.12      998.16     25.87 o 
  -2  11   5     1711.70     1694.09     26.98 o 
  -1  11   5       91.62      120.16      8.42 o 
   0  11   5        0.40       -1.73      5.09 o 
   1  11   5      854.83      850.17     20.11 o 
   2  11   5       31.15       38.82      7.69 o 
   3  11   5     1123.38     1126.01     25.12 o 
   4  11   5      716.00      681.19     24.99 o 
   5  11   5      550.40      585.64     25.94 o 
   6  11   5        0.68       26.84     12.42 o 
   7  11   5       42.11       74.44     20.33 o 
   8  11   5        4.98       43.67     26.92 o 
  -8  12   5      177.43      227.37     38.93 o 
  -7  12   5      354.37      346.28     42.69 o 
  -6  12   5       97.65       54.31     22.41 o 
  -5  12   5      680.95      744.05     27.76 o 
  -4  12   5      429.11      470.98     22.81 o 
  -3  12   5      550.49      538.65     25.22 o 
  -2  12   5       76.50      130.19     14.97 o 
  -1  12   5      370.47      387.17     13.88 o 
   0  12   5      289.86      336.70     12.06 o 
   1  12   5        0.15       27.57      6.79 o 
   2  12   5     2980.80     2988.67     54.68 o 
   3  12   5      731.24      701.76     23.15 o 
   4  12   5       14.65       11.19      9.17 o 
   5  12   5      322.72      356.12     21.43 o 
   6  12   5      269.49      221.97     23.45 o 
   7  12   5        6.04       25.79     18.21 o 
   8  12   5      385.84      482.40     53.03 o 
  -8  13   5       12.00       20.67     23.20 o 
  -7  13   5      297.68      332.95     42.86 o 
  -6  13   5       10.08       15.58     20.23 o 
  -5  13   5     1051.69     1071.37     75.90 o 
  -4  13   5      225.19      244.34     25.63 o 
  -3  13   5     1158.74     1055.37     37.73 o 
  -2  13   5       21.01       25.78     10.53 o 
  -1  13   5       29.14      214.26     13.47 o 
   0  13   5        2.67       23.68      7.87 o 
   1  13   5     3319.67     3191.77     57.46 o 
   2  13   5       43.07       74.71     12.57 o 
   3  13   5        0.69        9.59      9.68 o 
   4  13   5        6.18       30.28     12.10 o 
   5  13   5      122.05      166.64     22.05 o 
   6  13   5      224.46      278.05     27.55 o 
   7  13   5       30.64       35.92     27.17 o 
   8  13   5      443.25      448.56     85.54 o 
  -8  14   5       98.88      129.65     33.59 o 
  -7  14   5      215.33      205.31     36.92 o 
  -6  14   5      445.90      384.95     42.63 o 
  -5  14   5      993.60      932.35     48.19 o 
  -4  14   5     2356.57     2374.61    117.99 o 
  -3  14   5     2286.97     2255.65     61.87 o 
  -2  14   5      149.39      147.34     21.78 o 
  -1  14   5     5009.27     4675.70     81.34 o 
   0  14   5     1305.58     1428.01     37.13 o 
   1  14   5       77.81      362.16     35.68 o 
   2  14   5       46.04       32.87     14.18 o 
   3  14   5     2740.45     2694.87     80.90 o 
   4  14   5      792.18      792.40     40.92 o 
   5  14   5     1309.38     1262.01     49.69 o 
   6  14   5      489.45      444.81     42.30 o 
   7  14   5      883.94      891.64     93.34 o 
   8  14   5       98.93      127.05     49.77 o 
  -7  15   5      724.49      831.01     63.23 o 
  -6  15   5      119.59       90.61     26.21 o 
  -5  15   5      481.27      457.91     55.66 o 
  -4  15   5        0.87       57.21     22.22 o 
  -3  15   5      224.06      272.58     22.55 o 
  -2  15   5     1942.80     1857.75     46.32 o 
  -1  15   5      344.76      661.41     47.72 o 
   0  15   5      877.36      819.92     29.15 o 
   1  15   5     6225.60     5770.26    141.36 o 
   2  15   5     1775.09     1718.87     57.39 o 
   3  15   5     4894.25     4747.77    212.16 o 
   4  15   5     1360.57     1257.33     70.87 o 
   5  15   5      242.91      232.86     31.71 o 
   6  15   5       37.12       61.17     23.15 o 
   7  15   5      412.15      395.06     43.30 o 
  -7  16   5        9.41       15.17     22.05 o 
  -6  16   5      124.38       96.87     29.20 o 
  -5  16   5      121.52       23.81     33.29 o 
  -4  16   5      185.85      240.36     32.98 o 
  -3  16   5     2008.62     1867.27     65.70 o 
  -2  16   5     1575.00     1570.43     43.29 o 
  -1  16   5     1458.97     1268.17     37.75 o 
   0  16   5     1425.56     1476.06     40.11 o 
   1  16   5       10.70       68.54     14.19 o 
   2  16   5       72.46      155.00     33.73 o 
   3  16   5      127.50      172.92     40.11 o 
   4  16   5      228.36      183.12     57.03 o 
   5  16   5      658.28      602.77     47.27 o 
   6  16   5      994.49     1029.87    102.68 o 
   7  16   5      203.22      200.03     42.55 o 
  -7  17   5      102.62       70.53     30.70 o 
  -6  17   5        7.52       -4.30     22.08 o 
  -5  17   5      279.42      239.44     58.88 o 
  -4  17   5      305.06      268.89     45.25 o 
  -3  17   5      183.30      162.41     23.15 o 
  -2  17   5       29.63       43.52     16.54 o 
  -1  17   5      903.02      800.80     36.06 o 
   0  17   5      665.25      739.59     38.72 o 
   1  17   5        8.83       49.24     13.96 o 
   2  17   5        9.31       41.32     13.28 o 
   3  17   5       85.62      132.82     35.51 o 
   4  17   5       62.99      103.44     33.34 o 
   5  17   5      231.55      171.20     40.81 o 
   6  17   5        0.01       10.53     37.89 o 
   7  17   5      143.46      103.51     37.53 o 
  -7  18   5       53.27       75.36     35.23 o 
  -6  18   5      146.23       88.65     32.83 o 
  -5  18   5      191.20      201.13     54.65 o 
  -4  18   5      553.34      457.67     77.84 o 
  -3  18   5       70.58       67.70     19.70 o 
  -2  18   5      178.49      168.63     27.80 o 
  -1  18   5       56.71      100.74     29.44 o 
   0  18   5      485.17      635.79     79.96 o 
   1  18   5      171.17      223.43     55.36 o 
   2  18   5      137.46       43.30     89.72 o 
   3  18   5       23.38       48.92     44.60 o 
   4  18   5      143.86       76.89     32.53 o 
   5  18   5       39.51       15.08     28.73 o 
   6  18   5        0.21       27.51     31.96 o 
  -6  19   5      123.50      139.00     57.75 o 
  -5  19   5        2.41       99.25     47.61 o 
  -4  19   5      268.73      447.24     79.63 o 
  -3  19   5      126.87      141.23     49.39 o 
  -2  19   5      143.04      175.71     30.87 o 
  -1  19   5       27.51      113.12     25.84 o 
   0  19   5      504.74      421.14    140.10 o 
   1  19   5      463.62      458.08     59.49 o 
   2  19   5      368.06      331.00     68.83 o 
   3  19   5     1184.62     1054.12    116.81 o 
   4  19   5        3.36       23.82     36.29 o 
   5  19   5      287.56      228.35     47.58 o 
   6  19   5       48.52       88.35     38.49 o 
  -6  20   5      247.81      165.52     41.00 o 
  -5  20   5       51.95       53.05     47.14 o 
  -4  20   5       66.37       35.12     39.44 o 
  -3  20   5      155.03      141.32     48.73 o 
  -2  20   5        2.34       54.57     29.85 o 
  -1  20   5       48.88       33.48     22.92 o 
   0  20   5      121.32      192.78     73.15 o 
   1  20   5        0.61       62.46     31.64 o 
   2  20   5      266.99      221.32     65.17 o 
   3  20   5      495.58      416.26     84.23 o 
   4  20   5       99.86       96.81     56.62 o 
   5  20   5       13.45        9.49     45.87 o 
   6  20   5       68.22       62.47     38.40 o 
  -5  21   5       33.19        9.86     43.85 o 
  -4  21   5        3.23       10.05     42.72 o 
  -3  21   5       32.19      -34.74     34.74 o 
  -2  21   5      193.22      187.32     38.74 o 
  -1  21   5      119.30      159.72     53.71 o 
   0  21   5      196.81      117.99     79.96 o 
   1  21   5       65.96       40.56     45.82 o 
   2  21   5        1.91       23.47     47.61 o 
   3  21   5      186.87      174.84     62.54 o 
   4  21   5        2.73       -0.47     45.73 o 
   5  21   5       45.86       48.87     38.97 o 
  -5  22   5       95.19       96.06     52.87 o 
  -4  22   5       17.67       37.84     40.47 o 
  -3  22   5      222.22      187.05     60.28 o 
  -2  22   5        5.15       -5.72     28.69 o 
  -1  22   5      274.87      314.00     70.61 o 
   0  22   5      148.87      209.21     62.44 o 
   1  22   5        0.23      -13.52     40.94 o 
   2  22   5       34.08       66.95     50.24 o 
   3  22   5        8.45      122.16     63.29 o 
   4  22   5        0.65       77.37     60.00 o 
   5  22   5      215.58       74.65     63.38 o 
  -4  23   5      143.14       57.00     52.02 o 
  -3  23   5      405.27      419.26     84.04 o 
  -2  23   5        4.36       32.97     31.51 o 
   0  23   5      255.97      233.34     67.14 o 
   1  23   5      788.59      747.07    108.92 o 
   2  23   5      185.61      377.57     86.76 o 
   3  23   5      568.39      715.05    111.65 o 
   4  23   5       14.92      113.90     61.60 o 
  -3  24   5       35.61       54.09     51.27 o 
  -1  24   5      160.52      189.30     62.54 o 
   0  24   5       16.65       69.77     55.49 o 
   1  24   5      509.20      566.22     98.13 o 
   2  24   5      118.74       60.00     52.96 o 
   3  24   5      323.83      351.47     90.99 o 
  -1  25   5      107.02      158.60     58.78 o 
   0  25   5        1.13       77.19     53.24 o 
   1  25   5        0.18       46.48     50.33 o 
   2  25   5      167.65       52.11     53.24 o 
  -9   0   6      163.44      242.43     53.15 o 
  -8   0   6      876.73      975.48    144.37 o 
  -7   0   6      229.90      195.12     35.75 o 
  -6   0   6      841.63      909.57     55.24 o 
  -5   0   6     5741.90     5640.52    142.47 o 
  -4   0   6     1324.26     1177.72     40.77 o 
  -3   0   6     6084.67     6091.18     96.21 o 
  -2   0   6     1153.01     1395.82     92.09 o 
  -1   0   6     3191.32     3936.84     82.71 o 
   0   0   6       74.25       90.44      9.23 o 
   1   0   6    13688.52    12650.29    233.91 o 
   2   0   6     8648.38     7717.55    187.67 o 
   3   0   6    20127.96    19521.45    299.35 o 
   4   0   6      569.51      507.52     38.01 o 
   5   0   6     2439.90     2130.14     73.73 o 
   6   0   6        1.19        3.37     17.07 o 
   7   0   6      208.80      194.81     35.77 o 
   8   0   6      521.92      463.23     64.97 o 
   9   0   6        4.12       38.09     59.06 o 
  -9   1   6       15.26       41.67     23.16 o 
  -8   1   6       10.41       29.11     21.52 o 
  -7   1   6       69.96       63.93     18.22 o 
  -6   1   6        3.33       11.21     13.85 o 
  -5   1   6       34.65       23.59     10.40 o 
  -4   1   6      211.27      233.00     23.73 o 
  -3   1   6     6806.93     6840.21     79.24 o 
  -2   1   6     1666.25     1606.83     24.66 o 
  -1   1   6    19134.77    18879.96    193.48 o 
   0   1   6     1467.38     1514.04     23.66 o 
   1   1   6    17897.48    18211.02    210.08 o 
   2   1   6      950.52      978.94     24.22 o 
   3   1   6       87.82       99.68      6.74 o 
   4   1   6      227.59      227.28     12.00 o 
   5   1   6     3509.26     3452.83     53.14 o 
   6   1   6       29.47       28.58     12.65 o 
   7   1   6      549.08      517.76     28.47 o 
   8   1   6      215.48      206.64     33.54 o 
   9   1   6       30.74       69.86     27.23 o 
  -9   2   6       11.84       11.39     21.92 o 
  -8   2   6       81.96       69.43     22.29 o 
  -7   2   6        0.99       -6.68     14.68 o 
  -6   2   6       41.50        5.88     13.55 o 
  -5   2   6     1864.32     2002.46     47.15 o 
  -4   2   6        3.89        5.20      6.67 o 
  -3   2   6     2255.46     2162.88     38.89 o 
  -2   2   6      449.40      433.14     17.69 o 
  -1   2   6       36.32      105.27      7.94 o 
   0   2   6      626.32      629.34     12.44 o 
   1   2   6     2590.71     2435.59     33.37 o 
   2   2   6     5653.50     5698.66     70.18 o 
   3   2   6     2527.25     2616.82     32.68 o 
   4   2   6      179.98      223.75      9.08 o 
   5   2   6       84.43       76.43      8.19 o 
   6   2   6      809.04      905.30     44.82 o 
   7   2   6       97.18      132.55     22.35 o 
   8   2   6       96.62      157.53     51.04 o 
   9   2   6       41.02       58.43     26.73 o 
  -9   3   6        0.55       34.31     24.14 o 
  -8   3   6        0.04       53.06     20.33 o 
  -7   3   6      737.44      789.18     42.10 o 
  -6   3   6      112.10       86.51     18.30 o 
  -5   3   6      581.55      644.81     30.75 o 
  -4   3   6      975.03      884.17     28.27 o 
  -3   3   6      175.87      153.02     11.24 o 
  -2   3   6      592.68      579.66     13.72 o 
  -1   3   6       48.67       68.24      6.07 o 
   0   3   6       15.33       15.10      3.79 o 
   1   3   6      419.80      391.75     10.38 o 
   2   3   6     1949.75     1963.60     29.56 o 
   3   3   6      972.14      873.87     15.92 o 
   4   3   6     3643.53     3752.64     42.89 o 
   5   3   6       49.54       66.41      8.66 o 
   6   3   6      197.34      206.96     17.22 o 
   7   3   6        3.79       -1.86     15.18 o 
   8   3   6      247.30      301.03     39.24 o 
   9   3   6      129.75       76.58     29.83 o 
  -9   4   6      305.87      345.93     43.34 o 
  -8   4   6       68.75      103.02     25.25 o 
  -7   4   6      339.85      412.28     32.87 o 
  -6   4   6     1081.04     1085.03     70.93 o 
  -5   4   6      361.03      311.57     24.89 o 
  -4   4   6     2503.87     2310.62     41.37 o 
  -3   4   6       10.03       24.07      7.32 o 
  -2   4   6      337.96      297.76     11.00 o 
  -1   4   6      129.46      156.86      7.19 o 
   0   4   6        0.72       -1.19      3.94 o 
   1   4   6      358.27      403.58     13.74 o 
   2   4   6     1323.99     1267.18     22.05 o 
   3   4   6     1213.19     1125.55     19.60 o 
   4   4   6      147.39      147.64      9.75 o 
   5   4   6       66.01       77.20      9.42 o 
   6   4   6       20.72       27.58     10.77 o 
   7   4   6      199.21      236.84     27.02 o 
   8   4   6      144.54      152.62     30.04 o 
   9   4   6        9.29       21.42     39.02 o 
  -9   5   6      217.97      247.71     37.35 o 
  -8   5   6       16.35       -4.30     17.63 o 
  -7   5   6       23.12       14.33     16.53 o 
  -6   5   6      345.98      302.79     23.89 o 
  -5   5   6      631.35      670.12     28.63 o 
  -4   5   6     1744.03     1698.24     33.11 o 
  -3   5   6      331.77      330.33     18.48 o 
  -2   5   6        0.24       19.99      8.95 o 
  -1   5   6      461.63      514.97     11.20 o 
   0   5   6    18319.86    18569.68    174.30 o 
   1   5   6     1060.10     1077.38     19.53 o 
   2   5   6     6141.72     5956.85     67.47 o 
   3   5   6      373.64      373.84     14.55 o 
   4   5   6     1019.49     1006.32     21.05 o 
   5   5   6      232.70      222.73     15.25 o 
   6   5   6      125.36       82.97     14.15 o 
   7   5   6        0.10        6.97     15.26 o 
   8   5   6      196.38      195.53     33.35 o 
   9   5   6        0.03       33.50     25.77 o 
  -9   6   6        6.94        9.26     22.35 o 
  -8   6   6      124.71      110.55     23.93 o 
  -7   6   6      125.23      140.92     23.29 o 
  -6   6   6        0.09       -6.50     12.82 o 
  -5   6   6        0.14       -2.54      8.45 o 
  -4   6   6        0.20       16.19      6.54 o 
  -3   6   6     4610.31     4444.18     59.24 o 
  -2   6   6     2717.58     2651.26     41.26 o 
  -1   6   6     1838.30     1779.91     22.54 o 
   0   6   6     7705.18     8320.97     80.72 o 
   1   6   6       18.42      110.05      7.05 o 
   2   6   6     1402.09     1482.43     33.38 o 
   3   6   6     1835.21     1694.86     27.79 o 
   4   6   6      958.76     1042.88     22.71 o 
   5   6   6     2631.39     2751.80     48.79 o 
   6   6   6     3037.41     2860.29     62.55 o 
   7   6   6      161.13      142.41     23.28 o 
   8   6   6      308.54      345.78     41.76 o 
   9   6   6        3.62       44.72     24.78 o 
  -9   7   6       83.69      114.64     26.01 o 
  -8   7   6      101.75       65.36     22.24 o 
  -7   7   6        0.90        2.60     15.58 o 
  -6   7   6      986.31     1052.32     38.65 o 
  -5   7   6      300.32      322.12     19.82 o 
  -4   7   6     1763.34     1777.56     35.89 o 
  -3   7   6      253.90      212.90     17.01 o 
  -2   7   6     1142.86     1111.97     26.04 o 
  -1   7   6     7358.03     7925.78     74.54 o 
   0   7   6      502.79      712.76     13.90 o 
   1   7   6     6805.93     7124.24     82.79 o 
   2   7   6     2122.30     2331.17     35.51 o 
   3   7   6      999.82      994.07     23.17 o 
   4   7   6      841.10      820.22     21.34 o 
   5   7   6      235.07      240.07     16.77 o 
   6   7   6      154.67      160.25     17.82 o 
   7   7   6      400.58      470.52     36.15 o 
   8   7   6        7.99        7.55     23.12 o 
   9   7   6      177.68      163.12     49.92 o 
  -9   8   6      493.20      543.89     45.62 o 
  -8   8   6      793.08      879.94     76.26 o 
  -7   8   6      806.26      793.72     42.73 o 
  -6   8   6     3724.04     3748.14     84.11 o 
  -5   8   6       98.28       72.48     12.57 o 
  -4   8   6     1032.08      983.32     26.37 o 
  -3   8   6      543.86      544.67     18.06 o 
  -2   8   6     3166.76     3449.44     47.78 o 
  -1   8   6      313.73      441.31     10.06 o 
   0   8   6    13131.16    14050.65    151.98 o 
   1   8   6     1160.40      991.27     27.11 o 
   2   8   6      172.44      169.43     11.22 o 
   3   8   6     1457.09     1475.95     31.39 o 
   4   8   6      893.90      857.54     24.33 o 
   5   8   6      244.53      218.22     18.14 o 
   6   8   6      104.70      127.17     16.73 o 
   7   8   6      212.64      231.99     36.49 o 
   8   8   6       26.01       74.63     27.12 o 
   9   8   6      306.44      341.67     44.74 o 
  -9   9   6      358.41      398.29     38.67 o 
  -8   9   6      725.54      903.59     50.96 o 
  -7   9   6      113.75      125.81     31.85 o 
  -6   9   6      107.43      124.77     17.11 o 
  -5   9   6      639.73      671.70     26.56 o 
  -4   9   6     1699.63     1720.13     38.93 o 
  -3   9   6      879.14      912.19     23.23 o 
  -2   9   6     2186.47     2153.04     34.69 o 
  -1   9   6       46.75       50.62      5.19 o 
   0   9   6      702.31      663.23     16.49 o 
   1   9   6      164.85      216.43      8.59 o 
   2   9   6      371.45      485.97     15.91 o 
   3   9   6     3450.85     3457.05     51.27 o 
   4   9   6      868.66      893.93     23.89 o 
   5   9   6      163.79      165.91     16.67 o 
   6   9   6      261.38      314.26     24.14 o 
   7   9   6      354.32      334.68     31.80 o 
   8   9   6      392.70      379.44     55.51 o 
   9   9   6      189.42      168.85     40.08 o 
  -8  10   6        3.72       21.76     18.73 o 
  -7  10   6      299.78      305.39     30.85 o 
  -6  10   6      228.40      179.60     23.20 o 
  -5  10   6        5.69       16.63      9.26 o 
  -4  10   6      356.51      346.89     18.73 o 
  -3  10   6      964.46      987.97     27.18 o 
  -2  10   6      467.45      490.23     15.64 o 
  -1  10   6     1093.94     1180.21     18.54 o 
   0  10   6     7902.05     8211.20     95.99 o 
   1  10   6      979.95     1104.47     19.89 o 
   2  10   6      108.81       85.75      9.53 o 
   3  10   6       34.60       46.71      8.33 o 
   4  10   6      186.75      188.77     15.42 o 
   5  10   6      251.13      245.13     18.54 o 
   6  10   6      147.14      115.34     16.76 o 
   7  10   6       15.75       42.49     16.86 o 
   8  10   6      243.57      148.28     41.05 o 
  -8  11   6       69.87       19.05     23.18 o 
  -7  11   6       56.44       75.45     19.46 o 
  -6  11   6      174.58      166.55     20.27 o 
  -5  11   6       86.16       49.09     10.50 o 
  -4  11   6      201.22      226.69     16.59 o 
  -3  11   6     1235.43     1172.44     31.58 o 
  -2  11   6     1330.08     1206.24     24.69 o 
  -1  11   6     1688.79     1611.79     28.13 o 
   0  11   6     1561.91     1456.41     30.65 o 
   1  11   6       35.68      131.36     11.68 o 
   2  11   6      260.66      292.83     13.94 o 
   3  11   6      538.41      535.56     18.26 o 
   4  11   6      232.56      258.70     20.39 o 
   5  11   6        0.22        2.13      9.89 o 
   6  11   6      852.37      834.90     37.56 o 
   7  11   6       40.69       39.81     17.37 o 
   8  11   6      244.60      217.07     53.48 o 
  -8  12   6      160.10       83.65     29.12 o 
  -7  12   6       33.73       32.41     23.28 o 
  -6  12   6      173.85      146.13     24.37 o 
  -5  12   6       33.92       38.79     13.53 o 
  -4  12   6       75.64       72.82     13.88 o 
  -3  12   6     1103.48      975.21     30.08 o 
  -2  12   6      786.73      744.71     40.67 o 
  -1  12   6      368.67      366.18     15.48 o 
   0  12   6     1536.38     1616.14     31.59 o 
   1  12   6        1.29       28.74      7.19 o 
   2  12   6      267.05      272.17     20.99 o 
   3  12   6       21.10       24.48      8.60 o 
   4  12   6      266.92      288.82     18.77 o 
   5  12   6      117.31      127.04     14.94 o 
   6  12   6      306.46      311.67     26.21 o 
   7  12   6       26.98       28.58     17.08 o 
   8  12   6       15.68       29.15     27.25 o 
  -8  13   6      704.00      757.16     88.50 o 
  -7  13   6      497.84      642.36    118.50 o 
  -6  13   6      368.89      399.10     44.41 o 
  -5  13   6      214.85      218.23     27.78 o 
  -4  13   6        3.87       -7.19     11.31 o 
  -3  13   6      268.73      248.68     28.28 o 
  -2  13   6       25.81       24.36     10.09 o 
  -1  13   6      530.84      557.37     28.10 o 
   0  13   6      103.39       89.86     12.59 o 
   1  13   6      580.40      572.17     20.87 o 
   2  13   6      214.42      244.01     19.12 o 
   3  13   6      250.36      259.21     22.21 o 
   4  13   6      280.05      292.31     33.81 o 
   5  13   6       86.21       90.83     18.52 o 
   6  13   6      365.29      381.73     34.84 o 
   7  13   6       29.97       45.97     25.83 o 
   8  13   6       98.42      109.21     55.03 o 
  -8  14   6        0.01        5.29     24.87 o 
  -7  14   6      226.41      278.54     67.94 o 
  -6  14   6       23.98       81.84     26.07 o 
  -5  14   6       18.17       28.07     17.34 o 
  -4  14   6      214.90      208.44     23.85 o 
  -3  14   6     1138.39     1162.53     38.28 o 
  -2  14   6      165.17      151.08     16.08 o 
  -1  14   6     3283.25     3080.78     61.80 o 
   0  14   6      290.55      334.03     20.28 o 
   1  14   6      142.11      274.11     20.58 o 
   2  14   6       37.39       56.36     11.46 o 
   3  14   6       50.46       79.10     17.53 o 
   4  14   6        6.58       15.54     15.28 o 
   5  14   6      989.45     1011.91     60.50 o 
   6  14   6        0.34       10.78     19.21 o 
   7  14   6      108.65      154.30     31.04 o 
   8  14   6       25.32      139.91     53.99 o 
  -7  15   6      354.88      346.49     46.07 o 
  -6  15   6        3.32        0.65     19.98 o 
  -5  15   6      340.93      347.40     76.86 o 
  -4  15   6       46.71       36.60     18.74 o 
  -3  15   6      286.11      288.33     21.74 o 
  -2  15   6      127.53      140.82     16.50 o 
  -1  15   6     3523.05     3438.49     87.63 o 
   0  15   6       55.86       49.53     12.23 o 
   1  15   6      549.11      626.12     28.82 o 
   2  15   6        6.97       32.20     10.85 o 
   3  15   6        6.43       33.87     21.58 o 
   4  15   6        0.18       -5.78     25.37 o 
   5  15   6       55.03       68.42     30.79 o 
   6  15   6       50.00       44.88     23.11 o 
   7  15   6        1.27        4.17     21.21 o 
  -7  16   6       37.42       44.01     27.12 o 
  -6  16   6       20.80       17.34     22.20 o 
  -5  16   6       18.87       -9.74     24.31 o 
  -4  16   6       25.35       23.93     21.34 o 
  -3  16   6       78.62       63.96     16.85 o 
  -2  16   6      565.23      648.97     31.42 o 
  -1  16   6      197.18      186.69     18.18 o 
   0  16   6      683.46      877.94     31.49 o 
   1  16   6      204.28      221.14     20.15 o 
   2  16   6       93.36      148.58     17.87 o 
   3  16   6       51.62       42.78     27.19 o 
   4  16   6      188.72      219.85     31.65 o 
   5  16   6       31.72       40.24     21.56 o 
   6  16   6       32.26       65.20     36.95 o 
   7  16   6        5.23        1.91     29.34 o 
  -7  17   6        0.64        6.60     27.03 o 
  -6  17   6       10.14       16.07     30.77 o 
  -5  17   6        3.97        0.80     22.82 o 
  -4  17   6       18.19       12.80     24.60 o 
  -3  17   6       29.89       35.81     15.69 o 
  -2  17   6       20.09       27.83     14.14 o 
  -1  17   6      111.27      131.95     21.31 o 
   0  17   6       35.08       20.16     17.21 o 
   1  17   6       39.67       64.85     20.37 o 
   2  17   6       50.99      114.69     18.92 o 
   3  17   6        0.26       19.24     37.79 o 
   4  17   6      943.34      843.24    104.13 o 
   5  17   6      273.31      286.99     60.61 o 
   6  17   6      164.21      213.03     44.98 o 
   7  17   6       80.91      116.56     37.58 o 
  -6  18   6        0.93       31.39     29.30 o 
  -5  18   6        3.93        4.98     35.21 o 
  -4  18   6      230.60      240.76     59.91 o 
  -3  18   6       98.55       92.34     34.79 o 
  -2  18   6       51.20       32.92     20.09 o 
  -1  18   6       50.25        7.21     18.53 o 
   0  18   6       94.02       51.07     45.12 o 
   1  18   6       71.78      100.53     26.69 o 
   2  18   6        3.17       20.98     21.64 o 
   3  18   6      191.82      257.85     68.83 o 
   4  18   6       13.29        8.48     28.94 o 
   5  18   6        9.27       45.15     30.88 o 
   6  18   6       43.24       55.36     33.27 o 
  -6  19   6       49.95       36.35     30.76 o 
  -5  19   6      188.09      179.44     56.34 o 
  -4  19   6       16.84       68.64     44.04 o 
  -3  19   6        5.12      -25.45     30.52 o 
  -2  19   6      234.97      228.33     33.59 o 
  -1  19   6       17.87       30.40     27.74 o 
   0  19   6        6.65       34.07     27.48 o 
   1  19   6      297.03      260.51     47.79 o 
   2  19   6        0.38       27.42     39.44 o 
   3  19   6       16.75       60.19     50.24 o 
   4  19   6      124.14      144.98     58.97 o 
   5  19   6       12.02       44.99     35.87 o 
   6  19   6        0.16       11.22     30.24 o 
  -6  20   6       18.24       79.18     47.51 o 
  -5  20   6      163.32      112.59     52.21 o 
  -4  20   6      566.67      530.06     85.45 o 
  -3  20   6      220.53      189.30     58.41 o 
  -2  20   6     1096.28     1097.40     75.46 o 
  -1  20   6      395.38      362.99     41.68 o 
   0  20   6      193.15      143.56     39.43 o 
   1  20   6      405.62      374.94     74.18 o 
   2  20   6       28.56       38.78     44.51 o 
   3  20   6      176.07      118.88     57.75 o 
   4  20   6      114.76      212.68     67.61 o 
   5  20   6      158.53      279.82     79.16 o 
   6  20   6      105.13       29.20     45.54 o 
  -5  21   6      154.04      198.60     64.13 o 
  -4  21   6        0.03      -11.17     39.16 o 
  -3  21   6        0.21       31.93     40.47 o 
  -2  21   6      209.11      155.72     52.54 o 
  -1  21   6       57.16       81.00     31.66 o 
   0  21   6      173.86      189.79     44.05 o 
   1  21   6      169.71      136.91     56.90 o 
   2  21   6      701.17      874.21    112.40 o 
   3  21   6      630.81      534.29     96.06 o 
   4  21   6      468.88      363.49     87.33 o 
   5  21   6       10.61        3.19     53.99 o 
  -4  22   6      170.16      183.95     60.94 o 
  -3  22   6       41.58       96.53     50.99 o 
  -2  22   6       46.10       32.88     76.29 o 
  -1  22   6      259.07      183.10     63.29 o 
   0  22   6      171.99      201.79     64.79 o 
   1  22   6       88.12       64.42     49.02 o 
   2  22   6       85.83       69.86     52.02 o 
   3  22   6      231.47      221.04     72.87 o 
   4  22   6      169.82      177.19     69.67 o 
  -4  23   6       65.62       81.60     54.56 o 
  -3  23   6        3.27      -29.48     39.91 o 
  -2  23   6        0.55       20.40     41.55 o 
  -1  23   6       20.65       39.16     45.92 o 
   0  23   6        0.03       24.70     45.45 o 
   1  23   6       53.93      -20.00     40.19 o 
   2  23   6       27.67       37.65     49.95 o 
   3  23   6       11.17       28.73     53.90 o 
   4  23   6      113.93       82.54     61.60 o 
  -3  24   6       30.87      -30.24     45.45 o 
  -2  24   6      278.35      472.50     89.20 o 
  -1  24   6       96.77      150.99     59.91 o 
   0  24   6      102.13      122.35     57.37 o 
   1  24   6       69.02       -6.20     42.35 o 
   2  24   6       31.50      -24.51     49.11 o 
   3  24   6       12.48      -11.93     50.14 o 
  -1  25   6       16.93       30.52     49.02 o 
   0  25   6       98.83      152.40     65.07 o 
   1  25   6      569.86      635.14    110.05 o 
  -9   1   7      104.36       95.85     28.00 o 
  -8   1   7       95.74      139.71     38.53 o 
  -7   1   7      214.59      262.51     28.63 o 
  -6   1   7      217.97      237.63     25.01 o 
  -5   1   7      454.96      491.98     29.15 o 
  -4   1   7        0.62       10.06      7.90 o 
  -3   1   7      285.21      264.00     10.35 o 
  -2   1   7     4191.45     4242.59     53.45 o 
  -1   1   7      192.95      343.41     15.12 o 
   0   1   7     7093.31     7373.71     80.59 o 
   1   1   7     3382.92     3088.61     42.49 o 
   2   1   7      313.78      368.58     24.37 o 
   3   1   7     3253.74     3254.98     42.16 o 
   4   1   7      384.61      422.56     13.66 o 
   5   1   7      644.65      669.53     22.39 o 
   6   1   7       22.45       46.70     11.89 o 
   7   1   7       30.12       15.17     16.28 o 
   8   1   7        3.20      -11.54     19.99 o 
   9   1   7       44.20       44.29     26.51 o 
  -9   2   7       10.66       66.82     25.03 o 
  -8   2   7      176.18      165.11     30.15 o 
  -7   2   7        1.15       19.87     16.59 o 
  -6   2   7      828.79      917.84     49.86 o 
  -5   2   7     1093.01     1084.33     41.95 o 
  -4   2   7     2295.54     2452.92     45.15 o 
  -3   2   7     5975.36     5876.15     70.61 o 
  -2   2   7      355.47      345.95     12.07 o 
  -1   2   7     7171.14     7149.58     76.65 o 
   0   2   7      115.77      151.23      7.16 o 
   1   2   7     2530.22     3130.94     41.12 o 
   2   2   7      320.25      348.56     16.43 o 
   3   2   7     6170.14     6071.91     77.18 o 
   4   2   7     1199.76     1294.74     27.17 o 
   5   2   7     1225.23     1182.98     32.67 o 
   6   2   7     1425.95     1331.64     40.55 o 
   7   2   7       99.31       96.80     20.90 o 
   8   2   7      327.78      419.43     44.96 o 
   9   2   7       48.76       50.95     26.00 o 
  -9   3   7        0.93       57.14     25.33 o 
  -8   3   7       11.46       18.24     20.17 o 
  -7   3   7       19.75       24.29     16.81 o 
  -6   3   7     1185.11     1126.56     44.10 o 
  -5   3   7        0.10       -0.37     13.28 o 
  -4   3   7       43.30       69.44     12.15 o 
  -3   3   7      383.74      378.98     22.01 o 
  -2   3   7     3109.88     3035.60     41.17 o 
  -1   3   7     3221.13     3016.97     36.78 o 
   0   3   7     1214.45     1230.82     18.13 o 
   1   3   7      465.35      602.09     11.84 o 
   2   3   7     5194.50     5230.17     73.58 o 
   3   3   7        1.13        6.18      5.34 o 
   4   3   7        0.14        6.42      4.47 o 
   5   3   7        5.04       12.86      7.36 o 
   6   3   7       72.06       97.83     15.47 o 
   7   3   7      282.71      234.17     27.70 o 
   8   3   7        1.77        6.83     21.50 o 
   9   3   7       13.26       40.65     24.98 o 
  -9   4   7        7.60       31.53     23.09 o 
  -8   4   7        2.01        1.69     20.94 o 
  -7   4   7        0.46      -13.51     16.50 o 
  -6   4   7      124.89      129.71     19.72 o 
  -5   4   7      158.88      170.75     23.68 o 
  -4   4   7      330.14      363.92     28.57 o 
  -3   4   7     2259.94     2244.78     44.88 o 
  -2   4   7     1078.59     1098.08     30.04 o 
  -1   4   7    10993.38    10721.41    106.82 o 
   0   4   7     1311.23     1378.83     20.66 o 
   2   4   7      557.81      561.95     15.49 o 
   3   4   7     1249.82     1291.93     28.90 o 
   4   4   7       39.60       43.29      6.75 o 
   5   4   7       10.97       25.76      8.10 o 
   6   4   7      586.73      634.17     30.55 o 
   7   4   7      166.95      123.60     32.70 o 
   8   4   7        6.11      -14.89     20.60 o 
   9   4   7        4.19       13.21     23.93 o 
  -9   5   7      536.58      599.81     53.37 o 
  -8   5   7      339.62      380.92     41.75 o 
  -7   5   7      659.74      567.03     40.85 o 
  -6   5   7      331.54      371.67     29.36 o 
  -5   5   7      152.45      166.65     19.97 o 
  -4   5   7      124.73       95.92     11.26 o 
  -3   5   7     1427.11     1338.48     27.11 o 
  -2   5   7     4276.42     3980.10     51.37 o 
  -1   5   7     6326.92     6235.19     65.93 o 
   0   5   7     8856.34     8637.80     87.42 o 
   1   5   7     1689.12     2079.67     28.35 o 
   2   5   7     1061.62     1014.82     27.40 o 
   3   5   7       54.18       43.36      6.93 o 
   4   5   7       35.84       39.37      8.39 o 
   5   5   7     1808.97     1697.53     35.34 o 
   6   5   7       39.49       30.74     12.36 o 
   7   5   7        2.37       10.20     16.51 o 
   8   5   7       59.63       50.94     24.40 o 
   9   5   7      154.37      176.24     36.28 o 
  -9   6   7       20.15       46.80     23.51 o 
  -8   6   7       85.75       92.98     26.01 o 
  -7   6   7      406.63      384.78     42.80 o 
  -6   6   7      393.55      415.16     31.18 o 
  -5   6   7       94.20       64.01     14.91 o 
  -4   6   7     2520.84     2468.20     59.16 o 
  -3   6   7     1422.75     1482.15     31.53 o 
  -2   6   7      980.91      999.61     17.82 o 
  -1   6   7     1236.24     1366.28     20.27 o 
   0   6   7     6501.45     7310.49     72.82 o 
   1   6   7     1112.81     1103.50     18.74 o 
   2   6   7      189.56      216.63     13.01 o 
   3   6   7      100.71       95.99      8.24 o 
   4   6   7      380.30      422.08     17.82 o 
   5   6   7     3703.94     3667.63     57.28 o 
   6   6   7        0.21       12.05     13.50 o 
   7   6   7     1177.24     1131.78     49.91 o 
   8   6   7      381.84      305.79     41.24 o 
   9   6   7       27.18       20.56     26.87 o 
  -9   7   7       44.74       40.54     25.04 o 
  -8   7   7        0.21       41.23     23.31 o 
  -7   7   7       90.48       73.74     24.01 o 
  -6   7   7     2137.64     1862.43     57.41 o 
  -5   7   7      255.69      306.23     21.38 o 
  -4   7   7     1147.68     1124.79     28.34 o 
  -3   7   7      573.26      615.88     18.42 o 
  -2   7   7     2805.90     2870.89     44.95 o 
  -1   7   7     3088.08     3063.58     36.07 o 
   0   7   7        0.21        8.55      5.04 o 
   1   7   7     2143.22     2223.12     30.14 o 
   2   7   7     5851.45     5959.04     85.68 o 
   3   7   7     1432.63     1534.89     32.47 o 
   4   7   7      109.25       76.28     14.14 o 
   5   7   7       53.98       83.22     12.57 o 
   6   7   7       32.47       33.02     13.34 o 
   7   7   7      817.96      807.79     58.96 o 
   8   7   7       63.03       27.20     23.87 o 
   9   7   7      178.33      112.44     33.04 o 
  -9   8   7       58.46       38.22     22.48 o 
  -8   8   7      840.25      904.93     59.19 o 
  -7   8   7       39.15       51.48     21.30 o 
  -6   8   7      480.41      499.54     33.76 o 
  -5   8   7       92.11       94.31     15.99 o 
  -4   8   7        0.78        2.17      7.20 o 
  -3   8   7       19.80       15.39      7.28 o 
  -2   8   7        9.24       31.11      7.06 o 
  -1   8   7     1413.26     1290.59     21.01 o 
   0   8   7     4511.14     4764.28     55.89 o 
   1   8   7       31.05       78.08      6.08 o 
   2   8   7      258.90      208.10     14.03 o 
   3   8   7      245.94      272.68     15.63 o 
   4   8   7      292.04      315.52     17.95 o 
   5   8   7       83.48       99.34     13.21 o 
   6   8   7      238.34      210.26     20.89 o 
   7   8   7        0.17        0.23     17.17 o 
   8   8   7        0.05       33.99     34.17 o 
   9   8   7        0.54       48.25     28.77 o 
  -9   9   7       17.26       47.49     22.81 o 
  -8   9   7       64.85       66.70     25.17 o 
  -7   9   7       78.13       95.43     24.63 o 
  -6   9   7       63.05       23.29     22.96 o 
  -5   9   7       54.18       65.61     13.05 o 
  -4   9   7      375.82      384.09     20.77 o 
  -3   9   7     1024.72     1002.19     25.18 o 
  -2   9   7      869.06      846.36     20.47 o 
  -1   9   7     4568.06     4334.73     50.25 o 
   0   9   7      188.32      210.13     10.77 o 
   1   9   7      869.37     1016.21     20.12 o 
   2   9   7      100.53      121.21     12.09 o 
   3   9   7       88.49      122.01     12.30 o 
   4   9   7      263.12      237.49     17.00 o 
   5   9   7      145.86      132.52     15.82 o 
   6   9   7        1.05       17.08     12.49 o 
   7   9   7       28.51       57.49     20.92 o 
   8   9   7       15.09       73.63     29.28 o 
  -8  10   7        0.48       31.92     19.70 o 
  -7  10   7      390.26      433.05     52.14 o 
  -6  10   7       43.74        8.89     15.08 o 
  -5  10   7      294.30      288.47     19.72 o 
  -4  10   7      628.16      570.02     22.34 o 
  -3  10   7      108.32       97.88     12.16 o 
  -2  10   7      418.92      429.03     15.16 o 
  -1  10   7      406.75      458.24     13.19 o 
   0  10   7     1294.53     1539.11     29.85 o 
   1  10   7      255.13      276.09     11.02 o 
   2  10   7      577.42      570.76     22.01 o 
   3  10   7      733.43      635.60     23.10 o 
   4  10   7       42.10       42.74     10.77 o 
   5  10   7      867.64      925.23     30.38 o 
   6  10   7       21.97       36.72     13.50 o 
   7  10   7      182.96      207.73     29.23 o 
   8  10   7      216.55      292.43     44.05 o 
  -8  11   7        2.91       -7.42     23.58 o 
  -7  11   7      528.93      599.62     99.58 o 
  -6  11   7      467.22      456.74     33.21 o 
  -5  11   7     1231.12     1265.23     45.85 o 
  -4  11   7      250.44      235.09     17.25 o 
  -3  11   7      376.46      400.55     21.18 o 
  -2  11   7      657.39      703.21     21.35 o 
  -1  11   7       36.66       54.98      9.40 o 
   0  11   7      543.27      562.98     17.75 o 
   1  11   7      153.40      194.48     13.35 o 
   2  11   7      829.12      823.88     24.49 o 
   3  11   7      291.34      303.96     21.07 o 
   4  11   7      275.35      287.34     21.91 o 
   5  11   7      769.49      740.78     28.31 o 
   6  11   7      676.98      669.08     32.15 o 
   7  11   7      670.52      665.46     44.97 o 
   8  11   7       54.81       77.49     30.07 o 
  -8  12   7       73.05       54.38     28.25 o 
  -7  12   7      229.31      276.52     60.71 o 
  -6  12   7       75.84       61.10     32.15 o 
  -5  12   7       16.28       18.87     16.09 o 
  -4  12   7       51.25       76.59     22.46 o 
  -3  12   7      546.31      541.51     31.60 o 
  -2  12   7        3.02       10.58      9.66 o 
  -1  12   7     1680.39     1603.12     33.78 o 
   0  12   7      909.01      872.05     23.82 o 
   1  12   7     1414.48     1322.56     43.25 o 
   2  12   7       15.50       13.90      9.86 o 
   3  12   7       34.54       25.13     15.31 o 
   4  12   7       30.93       15.72     12.09 o 
   5  12   7      180.20      185.86     18.81 o 
   6  12   7       60.96       63.07     17.23 o 
   7  12   7      131.52      103.26     29.53 o 
   8  12   7      211.13      339.54     76.06 o 
  -8  13   7      176.11      165.23     37.31 o 
  -7  13   7       51.38       70.19     27.19 o 
  -6  13   7        0.63       -0.33     19.62 o 
  -5  13   7        5.46       17.13     15.52 o 
  -4  13   7        0.41       27.07     15.69 o 
  -3  13   7      284.83      311.97     21.30 o 
  -2  13   7       37.14       31.68     10.93 o 
  -1  13   7        2.11       56.60     15.33 o 
   0  13   7      238.05      181.27     15.92 o 
   1  13   7      774.02      745.77     28.65 o 
   2  13   7       18.78       22.64      7.40 o 
   3  13   7      898.67      903.08     32.48 o 
   4  13   7      244.78      256.84     23.73 o 
   5  13   7       30.87       35.11     17.66 o 
   6  13   7        0.33       43.70     27.39 o 
   7  13   7       57.64       88.83     47.61 o 
   8  13   7        8.42      120.66     53.71 o 
  -8  14   7       61.47       71.12     46.42 o 
  -7  14   7      228.84      219.78     38.55 o 
  -6  14   7       24.55       33.37     23.45 o 
  -5  14   7      483.94      567.75     47.94 o 
  -4  14   7      204.23      175.98     28.98 o 
  -3  14   7       44.63       52.97     12.63 o 
  -2  14   7     1967.74     1871.24     51.08 o 
  -1  14   7      225.12      198.83     17.81 o 
   0  14   7      654.04      721.25     28.07 o 
   1  14   7       19.84       43.56     12.15 o 
   2  14   7       50.69       94.41     30.90 o 
   3  14   7     2328.39     2340.73     95.76 o 
   4  14   7        6.61        5.90     14.56 o 
   5  14   7      300.29      244.90     31.81 o 
   6  14   7      165.99      169.17     32.88 o 
   7  14   7       58.24       99.53     46.95 o 
  -7  15   7        9.24       11.96     27.39 o 
  -6  15   7      846.41      829.35     95.45 o 
  -5  15   7      378.05      212.88     34.26 o 
  -4  15   7      941.44      984.05     58.93 o 
  -3  15   7     1163.43     1161.21     62.18 o 
  -2  15   7      106.86      126.37     18.43 o 
  -1  15   7      221.76      219.90     19.34 o 
   0  15   7       79.31       79.06     13.88 o 
   1  15   7      668.82      673.59     29.62 o 
   2  15   7      332.81      376.95     30.96 o 
   3  15   7        8.27       12.09     23.43 o 
   4  15   7      316.77      308.92     44.44 o 
   5  15   7      440.06      432.10     41.37 o 
   6  15   7      463.21      442.76     43.74 o 
   7  15   7      478.26      512.63     69.24 o 
  -7  16   7       50.41       43.15     26.80 o 
  -6  16   7       87.09       76.63     34.17 o 
  -5  16   7       11.15        4.53     18.60 o 
  -4  16   7       40.01       -6.16     22.58 o 
  -3  16   7       23.73       36.05     15.95 o 
  -2  16   7       69.17       70.21     16.44 o 
  -1  16   7        2.91       20.06     11.23 o 
   0  16   7      909.03     1105.65     35.43 o 
   1  16   7       64.24       39.07     14.20 o 
   2  16   7      634.86      658.86     35.88 o 
   3  16   7       47.32       63.28     27.59 o 
   4  16   7       76.90      106.37     27.71 o 
   5  16   7      214.78      174.99     29.29 o 
   6  16   7      297.46      304.06     39.24 o 
   7  16   7        3.80       68.09     26.91 o 
  -7  17   7        6.07        2.17     24.88 o 
  -6  17   7        9.68       19.18     24.10 o 
  -5  17   7      167.71      112.20     37.70 o 
  -4  17   7       12.52       44.30     29.62 o 
  -3  17   7      424.09      469.50     32.01 o 
  -2  17   7        4.34       19.58     18.19 o 
  -1  17   7        2.88       28.12     16.80 o 
   0  17   7      895.38     1001.30     39.66 o 
   1  17   7       65.38       96.29     21.03 o 
   2  17   7        2.79       33.83     13.00 o 
   3  17   7       12.56       77.28     30.79 o 
   4  17   7       26.97       24.53     26.01 o 
   5  17   7        0.88       -2.12     27.18 o 
   6  17   7       78.69       91.66     38.13 o 
   7  17   7      104.35      136.48     43.78 o 
  -6  18   7       37.62       54.71     29.92 o 
  -5  18   7       23.54      101.13     48.64 o 
  -4  18   7      159.67      215.12     61.50 o 
  -3  18   7      187.07      212.94     66.20 o 
  -2  18   7      933.84      912.73     83.67 o 
  -1  18   7        0.09       22.54     18.92 o 
   0  18   7     2397.05     2491.18     87.71 o 
   1  18   7       53.83       26.77     19.14 o 
   2  18   7      309.58      271.09     64.13 o 
   3  18   7      268.53      272.12     70.61 o 
   4  18   7       46.08       16.90     43.19 o 
   5  18   7      103.11      149.72     41.22 o 
   6  18   7       65.25      120.21     47.28 o 
  -6  19   7      187.69      165.45     43.46 o 
  -5  19   7       54.23      140.66     53.34 o 
  -4  19   7      626.16      417.29     75.59 o 
  -3  19   7       73.24       68.83     40.94 o 
  -2  19   7      732.13      690.80     52.26 o 
  -1  19   7      582.25      622.89     50.05 o 
   0  19   7      214.04      211.58     56.57 o 
   1  19   7       36.25       61.60     41.69 o 
   2  19   7      172.07      168.64     58.12 o 
   3  19   7      184.56      141.32     59.34 o 
   4  19   7      606.70      368.93     85.07 o 
   5  19   7       52.38       50.71     50.71 o 
   6  19   7      454.87      571.77     69.49 o 
  -5  20   7       15.61        5.82     36.62 o 
  -4  20   7      153.25      184.51     60.10 o 
  -3  20   7        0.03        6.67     36.06 o 
  -2  20   7      145.03      120.93     35.81 o 
  -1  20   7       11.14       58.81     28.14 o 
   0  20   7       28.55       48.85     30.67 o 
   1  20   7      301.76      247.90     65.35 o 
   2  20   7      107.93      192.03     60.57 o 
   3  20   7       13.49      -21.50     41.22 o 
   4  20   7       54.06       28.45     47.51 o 
   5  20   7       77.12      177.94     69.77 o 
  -5  21   7       27.08       -7.89     37.75 o 
  -4  21   7       78.46       49.58     45.73 o 
  -3  21   7      165.23      172.49     56.43 o 
  -2  21   7       90.84       68.82     31.72 o 
  -1  21   7       36.64       37.61     29.95 o 
   0  21   7      385.65      488.23     66.89 o 
   1  21   7       21.98       -0.09     39.53 o 
   2  21   7       37.47       73.43     50.24 o 
   3  21   7       48.68      -41.88     42.25 o 
   4  21   7       43.78       30.24     52.40 o 
   5  21   7        5.28      -18.03     47.23 o 
  -4  22   7      216.16      102.73     52.58 o 
  -3  22   7      135.02      190.15     61.88 o 
  -2  22   7     1265.29     1363.99     85.94 o 
  -1  22   7      368.05      339.35     72.96 o 
   0  22   7      310.59      245.83     71.27 o 
   1  22   7      274.86      280.20     73.99 o 
   2  22   7        0.51       11.27     41.50 o 
   3  22   7       69.26       75.03     59.06 o 
   4  22   7      159.24      254.47     75.40 o 
  -4  23   7      443.36      294.09     75.21 o 
  -3  23   7       13.88        3.19     45.35 o 
  -2  23   7      136.83      170.03     40.23 o 
  -1  23   7       86.81      163.57     57.75 o 
   0  23   7      118.57       42.16     47.04 o 
   1  23   7       47.43       80.00     53.90 o 
   2  23   7      282.82      243.20     74.09 o 
   3  23   7        6.82      -29.48     45.54 o 
  -3  24   7       48.88       76.15     59.91 o 
  -2  24   7     1265.07     1395.35     98.74 o 
  -1  24   7      170.87      263.95     72.02 o 
   0  24   7       34.32       38.87     54.56 o 
   1  24   7       45.91       72.77     51.08 o 
   2  24   7      280.04      260.38     80.85 o 
  -1  25   7      183.17      144.98     63.85 o 
   0  25   7      448.13      633.64    106.58 o 
   1  25   7      151.65      148.27     69.67 o 
  -9   0   8      782.67      816.15    208.04 o 
  -8   0   8       44.85        2.59     25.21 o 
  -7   0   8       45.06       77.12     34.85 o 
  -6   0   8      793.20      925.43     71.60 o 
  -5   0   8     1802.23     1679.94     83.14 o 
  -4   0   8     2749.57     2702.51    122.77 o 
  -3   0   8     1499.91     1449.76     51.43 o 
  -2   0   8     1678.22     1711.94     43.06 o 
  -1   0   8     4731.74     4941.97     88.64 o 
   0   0   8       10.18        3.16      6.65 o 
   1   0   8      249.72      640.79     30.65 o 
   2   0   8      297.71      285.26     22.51 o 
   3   0   8      977.42      921.56     42.83 o 
   4   0   8      148.74      208.37     14.74 o 
   5   0   8      299.96      285.56     18.36 o 
   6   0   8      405.13      458.18     28.65 o 
   7   0   8     3045.81     2913.54     90.58 o 
   8   0   8       41.86       13.98     77.14 o 
   9   0   8     1104.60     1102.30    110.33 o 
  -9   1   8      273.07      419.75     47.44 o 
  -8   1   8       31.21       45.54     24.33 o 
  -7   1   8     1661.22     1636.74     83.24 o 
  -6   1   8       95.15       67.80     22.32 o 
  -5   1   8      849.71      927.12     45.57 o 
  -4   1   8       32.57       42.81      7.68 o 
  -3   1   8      478.14      559.27     17.03 o 
  -2   1   8      349.54      366.88     13.81 o 
  -1   1   8      343.08      419.67     13.91 o 
   0   1   8       20.41       24.14      5.43 o 
   1   1   8     2110.75     2184.05     33.29 o 
   2   1   8     1200.34     1253.81     27.54 o 
   3   1   8     1341.92     1365.59     33.96 o 
   4   1   8     1267.04     1302.43     25.40 o 
   5   1   8     3132.61     3068.57     60.53 o 
   6   1   8       16.70       11.84     10.83 o 
   7   1   8      235.96      326.15     32.00 o 
   8   1   8        9.38       27.92     23.29 o 
   9   1   8      111.77       78.67     28.14 o 
  -9   2   8      195.83       99.13     29.15 o 
  -8   2   8        0.05       21.20     22.84 o 
  -7   2   8      109.47      112.95     24.90 o 
  -6   2   8      163.15      239.29     30.42 o 
  -5   2   8      515.02      584.42     43.53 o 
  -4   2   8      182.18      153.64     13.49 o 
  -3   2   8     1621.41     1671.25     30.99 o 
  -2   2   8      687.92      700.12     19.87 o 
  -1   2   8      849.73     1035.98     20.36 o 
   0   2   8       48.66       62.27      5.98 o 
   1   2   8      168.59      224.23      9.49 o 
   2   2   8     1417.19     1378.74     33.96 o 
   3   2   8      267.35      361.55     14.98 o 
   4   2   8       68.13       78.11      8.67 o 
   5   2   8       43.84       13.00     10.31 o 
   6   2   8        0.02       -4.31     10.06 o 
   7   2   8        3.60       -0.01     14.93 o 
   8   2   8        0.16       33.47     23.52 o 
   9   2   8      115.15      160.31     32.79 o 
  -9   3   8      278.64      308.36     42.25 o 
  -8   3   8       35.01       14.95     23.51 o 
  -7   3   8      287.89      262.59     38.99 o 
  -6   3   8        0.21       23.04     17.95 o 
  -5   3   8      591.05      586.35     38.42 o 
  -4   3   8       12.08       16.10     10.31 o 
  -3   3   8      116.31      125.85      7.65 o 
  -2   3   8       30.51       55.27      6.71 o 
  -1   3   8     2053.26     1892.88     28.61 o 
   0   3   8      914.49      922.63     15.71 o 
   1   3   8       18.34       96.37      7.15 o 
   2   3   8     1990.03     1892.38     42.46 o 
   3   3   8      212.64      308.88     13.33 o 
   4   3   8      897.99      832.82     20.57 o 
   5   3   8     1654.50     1588.29     41.57 o 
   6   3   8       11.45       -0.94     11.15 o 
   7   3   8        9.43       10.26     17.23 o 
   8   3   8      147.21      112.73     29.05 o 
   9   3   8       13.86       56.38     28.78 o 
  -9   4   8       88.99      105.54     30.33 o 
  -8   4   8       39.41       63.80     33.96 o 
  -7   4   8      121.25      118.01     27.20 o 
  -6   4   8       31.53       28.58     17.66 o 
  -5   4   8      880.04      916.19     44.69 o 
  -4   4   8       47.12       48.47     10.47 o 
  -3   4   8     2528.30     2228.32     48.09 o 
  -2   4   8      880.65      890.42     20.28 o 
  -1   4   8     3213.35     2666.19     35.68 o 
   0   4   8     2325.46     2431.34     33.94 o 
   1   4   8        0.27      156.38     10.52 o 
   2   4   8       11.87       20.18      5.59 o 
   3   4   8        6.77       14.24      6.11 o 
   4   4   8       16.12       19.11      6.59 o 
   5   4   8      185.33      231.56     13.94 o 
   6   4   8      390.81      499.21     27.97 o 
   7   4   8      520.09      578.50     39.63 o 
   8   4   8        3.58       20.93     23.07 o 
   9   4   8      181.36      203.29     36.94 o 
  -9   5   8      230.07      284.28     44.28 o 
  -8   5   8       27.03        7.20     21.04 o 
  -7   5   8       18.41       18.79     19.19 o 
  -6   5   8      465.20      546.81     35.07 o 
  -5   5   8     1790.66     1639.35     50.32 o 
  -4   5   8     1131.57     1089.45     32.66 o 
  -3   5   8       88.40       92.59     10.82 o 
  -2   5   8      332.45      322.54     13.28 o 
  -1   5   8      646.21      609.19     14.51 o 
   0   5   8     1487.58     1622.24     25.29 o 
   1   5   8      562.23      572.11     12.94 o 
   2   5   8        9.88       14.68      6.88 o 
   3   5   8     4874.56     4622.24     65.04 o 
   4   5   8       51.77       50.08      8.99 o 
   5   5   8      267.31      288.77     15.86 o 
   6   5   8      100.95      114.98     20.33 o 
   7   5   8       47.04       70.15     20.49 o 
   8   5   8      128.20       69.27     39.62 o 
   9   5   8        7.16       -2.33     25.59 o 
  -9   6   8       10.06       34.01     23.68 o 
  -8   6   8      280.57      296.24     52.75 o 
  -7   6   8      367.87      378.21     39.40 o 
  -6   6   8      946.77      900.36     42.29 o 
  -5   6   8       33.72       21.11     12.95 o 
  -4   6   8       22.51       24.77      9.59 o 
  -3   6   8      162.49      160.47     14.02 o 
  -2   6   8      939.28      874.08     21.79 o 
  -1   6   8     1448.99     1720.20     36.02 o 
   0   6   8       90.29       27.66      7.56 o 
   1   6   8     5111.87     5346.47     61.28 o 
   2   6   8      338.75      384.29     16.91 o 
   3   6   8      394.74      471.32     17.68 o 
   4   6   8      195.30      173.07     13.12 o 
   5   6   8       65.15       50.05      9.60 o 
   6   6   8      225.97      257.35     29.14 o 
   7   6   8      374.31      327.28     37.29 o 
   8   6   8       25.98       48.75     33.52 o 
   9   6   8      125.93      113.81     36.99 o 
  -9   7   8      225.16      312.69     43.25 o 
  -8   7   8      133.29      135.28     29.64 o 
  -7   7   8      294.25      374.51     44.83 o 
  -6   7   8      505.66      531.88     37.29 o 
  -5   7   8      332.61      330.14     26.48 o 
  -4   7   8     3041.25     2968.38     55.09 o 
  -3   7   8        7.74       10.13      6.46 o 
  -2   7   8        0.14        6.24      4.53 o 
  -1   7   8      238.75      310.30     11.06 o 
   0   7   8        0.37       10.23      5.13 o 
   1   7   8      281.14      316.70     10.74 o 
   2   7   8       16.33       33.96      9.00 o 
   3   7   8     5494.98     5414.51     71.35 o 
   4   7   8      574.47      564.91     21.51 o 
   5   7   8     1652.65     1659.85     38.82 o 
   6   7   8      404.49      485.52     31.89 o 
   7   7   8      585.98      485.36     47.97 o 
   8   7   8      144.26      116.24     34.50 o 
   9   7   8       29.16       44.22     38.22 o 
  -9   8   8       21.48       18.56     23.99 o 
  -8   8   8        0.11       16.79     22.73 o 
  -7   8   8      101.74       71.11     23.81 o 
  -6   8   8       36.68       19.56     16.11 o 
  -5   8   8      961.59      977.55     40.57 o 
  -4   8   8      389.83      391.52     20.49 o 
  -3   8   8     3131.94     2980.96     49.87 o 
  -2   8   8      136.73      123.58     10.59 o 
  -1   8   8      226.57      297.42     10.64 o 
   0   8   8     1907.50     1938.42     30.66 o 
   1   8   8      743.40      675.67     15.58 o 
   2   8   8       48.49       80.31     12.43 o 
   3   8   8      484.35      507.66     20.06 o 
   4   8   8       54.06      100.88     12.80 o 
   5   8   8      529.25      511.01     24.21 o 
   6   8   8      508.66      537.84     33.46 o 
   7   8   8      493.86      558.79     43.03 o 
   8   8   8      138.00      174.31     37.64 o 
  -8   9   8       44.31       57.56     24.00 o 
  -7   9   8       39.01       31.85     25.78 o 
  -6   9   8        3.97       13.49     14.21 o 
  -5   9   8      575.47      607.38     28.67 o 
  -4   9   8      735.30      758.68     25.40 o 
  -3   9   8      162.06      186.87     15.00 o 
  -2   9   8     1023.55      953.29     27.77 o 
  -1   9   8     2093.22     2190.06     30.77 o 
   0   9   8      153.76      168.11     10.78 o 
   1   9   8     1055.29     1182.44     22.09 o 
   2   9   8        0.38       24.32      9.83 o 
   3   9   8      177.19      149.29     18.29 o 
   4   9   8      140.00      172.40     15.20 o 
   5   9   8      473.74      470.86     23.93 o 
   6   9   8      474.26      465.94     27.99 o 
   7   9   8      413.50      345.59     37.53 o 
   8   9   8       19.42       69.66     29.49 o 
  -8  10   8        0.38       27.98     25.39 o 
  -7  10   8      763.30      850.46     77.16 o 
  -6  10   8      288.00      246.67     27.57 o 
  -5  10   8      268.07      298.48     20.91 o 
  -4  10   8     1395.35     1463.57     35.00 o 
  -3  10   8      180.75      195.00     25.34 o 
  -2  10   8      517.56      598.33     19.98 o 
  -1  10   8      106.56      202.39     10.83 o 
   0  10   8       15.92       20.28      6.90 o 
   1  10   8     1462.81     1553.50     31.52 o 
   2  10   8     2867.12     2809.26     74.73 o 
   3  10   8     1262.90     1325.04     36.01 o 
   4  10   8     3509.46     3496.65     59.90 o 
   5  10   8       18.46       54.69     14.42 o 
   6  10   8      652.27      616.71     35.74 o 
   7  10   8       34.40       38.79     19.67 o 
   8  10   8        2.21        2.90     24.22 o 
  -8  11   8      297.63      415.81     51.93 o 
  -7  11   8       13.69       15.81     31.75 o 
  -6  11   8      121.96       83.68     27.88 o 
  -5  11   8        0.46      -10.80     12.12 o 
  -4  11   8      718.62      689.57     29.53 o 
  -3  11   8      622.29      645.48     34.12 o 
  -2  11   8     1479.20     1366.40     35.25 o 
  -1  11   8      377.87      424.48     19.67 o 
   0  11   8      280.44      259.83     13.83 o 
   1  11   8      413.34      467.69     16.64 o 
   2  11   8      725.38      701.13     28.07 o 
   3  11   8     1222.78     1162.77     33.58 o 
   4  11   8      320.39      289.19     18.65 o 
   5  11   8       13.39       17.81     11.95 o 
   6  11   8      182.62      190.66     20.83 o 
   7  11   8       54.83       76.59     23.39 o 
   8  11   8       12.47       -3.55     24.58 o 
  -8  12   8      112.17       93.38     34.98 o 
  -7  12   8      145.40      163.23     45.22 o 
  -6  12   8      484.56      503.64     64.18 o 
  -5  12   8        8.95       12.21     18.41 o 
  -4  12   8       55.72       55.43     15.80 o 
  -3  12   8      144.73      116.02     17.01 o 
  -2  12   8      950.52      968.23     32.32 o 
  -1  12   8       37.29       54.00     11.91 o 
   0  12   8     1002.59      974.28     29.80 o 
   1  12   8       16.78       18.60      8.03 o 
   2  12   8      209.46      258.56     22.12 o 
   3  12   8        9.69       21.75     16.62 o 
   4  12   8        3.40       21.39     12.37 o 
   5  12   8      189.71      187.99     25.66 o 
   6  12   8      221.49      251.49     31.24 o 
   7  12   8      142.58      141.32     52.58 o 
   8  12   8        0.37       36.43     44.32 o 
  -8  13   8       94.03      152.68     37.01 o 
  -7  13   8      181.57      181.06     35.61 o 
  -6  13   8      419.02      344.28     42.15 o 
  -5  13   8      195.18      196.89     28.12 o 
  -4  13   8     2933.51     2859.41     95.49 o 
  -3  13   8      477.08      484.28     28.99 o 
  -2  13   8     1146.74     1085.94     38.37 o 
  -1  13   8      146.22      206.17     18.46 o 
   0  13   8     1034.51     1091.97     45.98 o 
   1  13   8      113.65      101.07     14.92 o 
   2  13   8        2.08       31.90      9.03 o 
   3  13   8       86.04       81.86     21.31 o 
   4  13   8       35.15       20.23     14.68 o 
   5  13   8        0.19        6.50     16.85 o 
   6  13   8        3.99       29.84     18.91 o 
   7  13   8      204.73      284.70     69.67 o 
   8  13   8      354.00      348.65     80.75 o 
  -7  14   8      182.29      150.42     38.53 o 
  -6  14   8      243.28      279.70     57.77 o 
  -5  14   8      140.21      112.50     43.16 o 
  -4  14   8      134.96      123.68     27.34 o 
  -3  14   8      616.43      618.14     32.23 o 
  -2  14   8      184.10      198.60     20.48 o 
  -1  14   8        7.05        3.22     10.59 o 
   0  14   8       17.12        6.66      8.53 o 
   1  14   8       24.24       10.02     10.51 o 
   2  14   8     2233.19     2032.85     74.70 o 
   3  14   8        2.49       29.25     17.20 o 
   4  14   8     1412.52     1386.86     92.12 o 
   5  14   8      100.74      119.76     26.40 o 
   6  14   8      145.42      167.26     30.51 o 
   7  14   8        1.47       38.22     40.85 o 
  -7  15   8       41.89       19.16     24.65 o 
  -6  15   8       29.00       38.45     24.38 o 
  -5  15   8      450.25      449.19     97.64 o 
  -4  15   8      184.33      149.77     29.24 o 
  -3  15   8       85.20       69.40     17.39 o 
  -2  15   8      362.12      371.47     28.49 o 
  -1  15   8      184.94      203.30     18.95 o 
   0  15   8      147.22      183.62     17.44 o 
   1  15   8      118.12      109.90     16.07 o 
   2  15   8       37.92       54.92     19.75 o 
   3  15   8        4.03       40.06     35.59 o 
   4  15   8       89.55      102.74     31.15 o 
   5  15   8       26.27       43.14     25.44 o 
   6  15   8       59.78       56.56     23.63 o 
   7  15   8       18.23       54.57     31.97 o 
  -7  16   8       11.45       96.05     44.58 o 
  -6  16   8      133.04       76.91     28.31 o 
  -5  16   8       40.01       24.66     22.25 o 
  -4  16   8        0.77       37.56     29.44 o 
  -3  16   8       81.45       83.98     22.05 o 
  -2  16   8        6.29       27.56     14.10 o 
  -1  16   8       16.67       27.74     12.28 o 
   0  16   8      150.43      130.44     16.10 o 
   1  16   8        5.47       14.41     11.76 o 
   2  16   8      934.11     1002.72     44.42 o 
   3  16   8       18.90       50.09     27.10 o 
   4  16   8      254.00      173.05    157.47 o 
   5  16   8       75.48       93.76     27.10 o 
   6  16   8      209.72      161.76     37.34 o 
   7  16   8       22.91       62.68     40.66 o 
  -7  17   8        4.75       29.90     27.58 o 
  -6  17   8      166.55      155.76     33.34 o 
  -5  17   8       74.54       56.82     24.71 o 
  -4  17   8      594.64      419.34    120.43 o 
  -3  17   8      135.85      177.41     29.44 o 
  -2  17   8      622.21      833.27     70.55 o 
  -1  17   8        8.73       17.90     16.74 o 
   0  17   8       35.56       68.09     16.71 o 
   1  17   8       78.02       57.30     18.70 o 
   2  17   8       23.88       87.72     31.62 o 
   3  17   8        1.31       25.92     28.33 o 
   4  17   8        0.70       38.19     29.32 o 
   5  17   8       67.59       73.11     26.05 o 
   6  17   8      160.78      178.60     43.09 o 
  -6  18   8        0.72      -11.32     24.27 o 
  -5  18   8        0.10        7.22     27.85 o 
  -4  18   8       19.49       -9.96     27.37 o 
  -3  18   8       64.65       76.79     24.96 o 
  -2  18   8       54.27       62.92     21.26 o 
  -1  18   8       10.08       12.06     26.37 o 
   0  18   8       74.70       58.35     23.13 o 
   1  18   8      283.74      261.73     42.21 o 
   2  18   8       36.70       15.49     32.77 o 
   3  18   8        7.10       33.80     38.78 o 
   4  18   8      269.72      266.68     73.43 o 
   5  18   8        0.06      -27.04     38.03 o 
   6  18   8        1.40       76.42     37.06 o 
  -6  19   8       25.08       37.37     31.60 o 
  -5  19   8       23.89        1.22     38.41 o 
  -4  19   8      328.22      359.54     70.89 o 
  -3  19   8       28.16       -8.36     35.78 o 
  -2  19   8        1.99       54.15     47.70 o 
  -1  19   8       49.74       89.73     37.86 o 
   0  19   8       76.40       80.10     39.81 o 
   1  19   8       58.83       25.92     34.56 o 
   2  19   8       28.64       37.84     40.75 o 
   3  19   8        2.15       45.64     46.10 o 
   4  19   8        0.00      -10.89     40.47 o 
   5  19   8      292.49      287.71     76.43 o 
   6  19   8        1.80       39.34     51.93 o 
  -5  20   8        0.78       44.51     43.85 o 
  -4  20   8      168.30      155.03     57.75 o 
  -3  20   8       23.76       46.95     38.50 o 
  -2  20   8      108.71       98.88     33.76 o 
  -1  20   8      351.32      373.99     43.79 o 
   0  20   8      703.23      814.53     94.70 o 
   1  20   8       23.23       94.84     50.89 o 
   2  20   8      294.04      225.64     65.35 o 
   3  20   8      331.22      326.87     79.81 o 
   4  20   8      189.38       90.61     57.94 o 
   5  20   8      124.26      245.08     74.84 o 
  -5  21   8        2.31      -35.40     41.88 o 
  -4  21   8      374.35      389.21     77.84 o 
  -3  21   8      461.47      327.71     70.52 o 
  -2  21   8     1829.78     1901.22     96.32 o 
  -1  21   8      108.58       98.19     34.88 o 
   0  21   8      103.33      127.70     55.21 o 
   1  21   8       26.42       29.48     45.73 o 
   2  21   8       19.20       57.47     50.61 o 
   3  21   8       11.02       55.21     52.77 o 
   4  21   8        5.81       35.78     49.95 o 
   5  21   8       22.31       96.53     60.85 o 
  -4  22   8       25.01       18.50     45.35 o 
  -3  22   8        3.65      -15.59     41.13 o 
  -2  22   8      213.70      133.33     40.30 o 
  -1  22   8       66.12      162.78     40.82 o 
   0  22   8      559.79      547.06     90.52 o 
   1  22   8      255.77      262.83     69.86 o 
   2  22   8       47.32       78.31     52.21 o 
   3  22   8      183.19      154.56     67.04 o 
   4  22   8       22.04       27.79     53.71 o 
  -3  23   8      281.76      297.66     71.08 o 
  -2  23   8        0.30       26.99     33.49 o 
  -1  23   8        5.96       45.26     50.05 o 
   0  23   8        8.96       59.91     50.71 o 
   1  23   8      154.49      199.35     70.89 o 
   2  23   8       10.79        5.73     48.92 o 
   3  23   8        1.93       -5.54     52.49 o 
  -2  24   8        0.59       65.87     38.80 o 
  -1  24   8      201.04      150.15     63.76 o 
   0  24   8       67.22      188.93     68.45 o 
   1  24   8       22.44       26.01     52.40 o 
   2  24   8       12.18       44.51     58.69 o 
  -9   1   9      169.78      160.19     34.03 o 
  -8   1   9        9.21       56.46     23.78 o 
  -7   1   9      309.87      290.88     36.42 o 
  -6   1   9        3.90       -5.36     16.43 o 
  -5   1   9      220.07      254.73     28.70 o 
  -4   1   9      195.41      211.51     20.62 o 
  -3   1   9      272.62      225.49     13.35 o 
  -2   1   9     4628.33     4744.73     64.22 o 
  -1   1   9      403.83      355.12     13.54 o 
   0   1   9      349.00      279.71     10.43 o 
   1   1   9       20.85       42.60      8.28 o 
   2   1   9     1816.03     1965.74     46.73 o 
   3   1   9     3783.97     3625.33     59.86 o 
   4   1   9      465.74      494.61     25.07 o 
   5   1   9       24.93        3.47      9.20 o 
   6   1   9        6.81       10.30     11.32 o 
   7   1   9      293.56      257.30     29.08 o 
   8   1   9        7.64        3.69     29.40 o 
   9   1   9      206.49      159.02     35.13 o 
  -9   2   9      424.02      431.99     48.99 o 
  -8   2   9      561.64      642.60     53.26 o 
  -7   2   9       87.74       93.38     24.48 o 
  -6   2   9      157.51      178.45     27.98 o 
  -5   2   9     1579.69     1504.65     82.50 o 
  -4   2   9        2.17        7.48     11.40 o 
  -3   2   9     1233.51     1080.63     30.25 o 
  -2   2   9       82.51      101.96     10.05 o 
  -1   2   9      332.02      430.24     13.75 o 
   0   2   9     1922.69     2110.97     30.59 o 
   1   2   9      645.80      573.84     15.06 o 
   2   2   9       23.33       16.92      6.39 o 
   3   2   9      603.90      484.22     31.02 o 
   4   2   9       13.87       12.41      7.50 o 
   5   2   9       21.33        4.52     10.64 o 
   6   2   9       50.11       57.51     14.10 o 
   7   2   9       10.71       46.33     18.58 o 
   8   2   9      152.10      258.30     38.30 o 
   9   2   9      469.68      634.49     57.43 o 
  -9   3   9      201.03      206.58     40.38 o 
  -8   3   9       25.11       77.00     26.01 o 
  -7   3   9      771.89      794.42     52.36 o 
  -6   3   9      150.38      138.06     25.73 o 
  -5   3   9       24.02       14.30     15.33 o 
  -4   3   9     1059.49     1110.08     32.33 o 
  -3   3   9      311.83      371.00     15.49 o 
  -2   3   9     1878.94     2068.94     38.05 o 
  -1   3   9      306.28      314.44     11.23 o 
   0   3   9      659.74      669.85     13.51 o 
   1   3   9      844.30      839.23     18.10 o 
   2   3   9     1690.33     1830.24     35.72 o 
   3   3   9      539.43      634.78     21.99 o 
   4   3   9      578.49      636.99     23.22 o 
   5   3   9       18.16       11.16     12.72 o 
   6   3   9      132.69      112.27     20.19 o 
   7   3   9       65.13      117.66     23.31 o 
   8   3   9       12.02       42.33     25.09 o 
   9   3   9        5.32      -15.49     32.27 o 
  -9   4   9       29.72       62.60     27.64 o 
  -8   4   9      180.36      232.14     36.44 o 
  -7   4   9      126.70      153.19     29.70 o 
  -6   4   9        3.68       21.12     17.12 o 
  -5   4   9      671.20      579.83     38.85 o 
  -4   4   9      110.16      147.00     14.61 o 
  -3   4   9       90.79       96.19      8.77 o 
  -2   4   9     1166.11     1174.99     33.18 o 
   0   4   9      113.33      114.41     10.77 o 
   1   4   9     5748.65     5724.06     68.46 o 
   2   4   9      290.50      300.16     13.22 o 
   3   4   9     2162.56     2134.73     44.74 o 
   4   4   9      235.69      234.32     15.02 o 
   5   4   9      766.83      816.09     33.77 o 
   6   4   9        8.00       -3.00     14.84 o 
   7   4   9      121.48      152.06     24.81 o 
   8   4   9       44.85       86.83     31.26 o 
   9   4   9       37.08       73.61     32.83 o 
  -9   5   9      112.83      125.12     31.31 o 
  -8   5   9        0.35       17.76     21.88 o 
  -7   5   9      258.60      234.32     34.17 o 
  -6   5   9      816.26      818.38     49.45 o 
  -5   5   9     2247.13     2107.19     58.91 o 
  -4   5   9      232.59      208.46     17.54 o 
  -3   5   9     2800.87     2618.36     52.18 o 
  -2   5   9     1095.05     1126.63     23.59 o 
  -1   5   9       51.94       48.62      7.45 o 
   0   5   9      756.58      830.52     23.00 o 
   1   5   9        3.19        4.79      4.88 o 
   2   5   9      480.90      417.19     17.74 o 
   3   5   9     2897.14     2726.07     49.68 o 
   4   5   9     1006.79     1040.87     29.08 o 
   5   5   9      833.52      703.00     28.82 o 
   6   5   9      889.94      809.45     45.03 o 
   7   5   9      109.66      149.47     30.64 o 
   8   5   9        2.22      -16.94     23.03 o 
   9   5   9      136.77      150.56     39.78 o 
  -9   6   9      328.19      359.00     52.41 o 
  -8   6   9        3.35      -15.89     19.63 o 
  -7   6   9       22.54       33.90     19.76 o 
  -6   6   9        1.38        4.61     16.46 o 
  -5   6   9        6.25       16.71     12.53 o 
  -4   6   9     1385.80     1369.85     38.36 o 
  -3   6   9      184.84      200.38     14.41 o 
  -2   6   9      443.21      412.01     15.21 o 
  -1   6   9     2329.13     2313.60     37.52 o 
   0   6   9      129.04       91.33      8.93 o 
   1   6   9     2083.58     2050.31     31.50 o 
   2   6   9        1.14       16.70      7.59 o 
   3   6   9     2540.26     2469.25     50.18 o 
   4   6   9     1930.98     1852.43     40.46 o 
   5   6   9       48.91       80.20     14.26 o 
   6   6   9        6.21        3.04     15.91 o 
   7   6   9      225.54      197.37     29.45 o 
   8   6   9       66.29       43.09     27.16 o 
   9   6   9      291.22      282.72     60.42 o 
  -9   7   9       33.85       41.51     26.92 o 
  -8   7   9       82.77       90.48     44.32 o 
  -7   7   9      123.96      161.02     29.59 o 
  -6   7   9      280.42      252.74     31.97 o 
  -5   7   9      331.39      387.82     28.53 o 
  -4   7   9       82.35       75.86     15.02 o 
  -3   7   9      954.58      947.83     26.02 o 
  -2   7   9     1864.32     1931.68     34.79 o 
  -1   7   9      587.14      560.98     16.48 o 
   0   7   9       43.63       65.16      7.96 o 
   1   7   9        7.56       32.49      9.67 o 
   2   7   9     4224.56     4203.51     72.99 o 
   3   7   9        0.57        2.05     10.08 o 
   4   7   9       10.27       19.21     10.09 o 
   5   7   9      907.28     1022.12     34.30 o 
   6   7   9      235.23      264.94     26.15 o 
   7   7   9      118.79       91.42     23.34 o 
   8   7   9       10.77      -13.97     25.55 o 
  -8   8   9       48.28       35.95     27.74 o 
  -7   8   9      103.98      133.79     28.58 o 
  -6   8   9       22.60       40.98     19.69 o 
  -5   8   9        9.86       17.20     13.05 o 
  -4   8   9     2671.57     2415.68     54.08 o 
  -3   8   9      219.05      244.93     14.32 o 
  -2   8   9     2634.88     2672.43     40.95 o 
  -1   8   9       14.15       68.67      7.17 o 
   0   8   9      743.87      790.45     18.73 o 
   1   8   9      861.60      813.61     20.02 o 
   2   8   9      729.43      811.10     30.47 o 
   3   8   9      478.41      414.66     24.00 o 
   4   8   9     2900.60     2983.23     56.06 o 
   5   8   9       99.48       84.96     13.36 o 
   6   8   9        0.50        5.97     13.96 o 
   7   8   9      343.92      336.13     35.96 o 
   8   8   9       77.27      101.64     34.37 o 
  -8   9   9       19.43       37.35     27.91 o 
  -7   9   9     1043.70     1194.22     63.25 o 
  -6   9   9       76.03       62.95     20.29 o 
  -5   9   9     1900.13     1820.97     62.84 o 
  -4   9   9      168.46      155.91     14.63 o 
  -3   9   9     1710.42     1578.55     37.33 o 
  -2   9   9      240.37      303.19     16.75 o 
  -1   9   9        2.92       56.63      6.61 o 
   0   9   9      670.26      676.20     17.58 o 
   1   9   9      754.79      864.08     19.64 o 
   2   9   9      163.43      175.53     20.16 o 
   3   9   9       63.85       78.34     14.74 o 
   4   9   9     1019.81      969.66     28.96 o 
   5   9   9      987.86     1030.71     36.51 o 
   6   9   9      394.21      387.58     38.71 o 
   7   9   9       68.59       64.43     21.64 o 
   8   9   9       53.28       25.15     26.58 o 
  -8  10   9       24.91       10.49     50.15 o 
  -7  10   9       50.04       43.56     38.22 o 
  -6  10   9        8.76       10.81     17.44 o 
  -5  10   9      114.34      153.55     29.67 o 
  -4  10   9      875.81      871.33     30.33 o 
  -3  10   9      944.83      936.39     30.68 o 
  -2  10   9     1124.80     1133.62     29.46 o 
  -1  10   9     4861.49     4604.83     61.28 o 
   0  10   9       22.39       30.40      9.02 o 
   1  10   9     1571.52     1728.42     31.08 o 
   2  10   9     2226.21     2156.13     82.40 o 
   3  10   9       55.33       73.81     14.42 o 
   4  10   9     1552.37     1625.68     45.89 o 
   5  10   9      265.36      258.23     33.80 o 
   6  10   9        1.89       17.78     14.28 o 
   7  10   9      605.76      557.28     46.82 o 
   8  10   9       43.85       55.25     28.91 o 
  -8  11   9        1.91       23.68     27.46 o 
  -7  11   9      268.84      220.99     39.69 o 
  -6  11   9        0.26        8.63     19.18 o 
  -5  11   9      155.65      167.89     25.24 o 
  -4  11   9      120.39      123.19     18.16 o 
  -3  11   9        0.43       -0.89      8.89 o 
  -2  11   9     1850.19     1884.25     63.84 o 
  -1  11   9      142.65      185.24     14.82 o 
   0  11   9      509.32      599.14     19.48 o 
   1  11   9      911.34      806.07     30.82 o 
   2  11   9     1751.21     2002.25     52.94 o 
   3  11   9     2032.14     1811.19     62.02 o 
   4  11   9        9.04       22.02     10.70 o 
   5  11   9       86.78       42.10     13.64 o 
   6  11   9      378.68      454.14     32.24 o 
   7  11   9       40.86       60.92     41.04 o 
   8  11   9      261.77      149.02     58.41 o 
  -8  12   9       28.07       42.08     28.83 o 
  -7  12   9        0.75       -1.59     23.20 o 
  -6  12   9       14.26       51.74     33.57 o 
  -5  12   9      430.21      446.30     38.34 o 
  -4  12   9      996.25      935.94     56.64 o 
  -3  12   9     1457.53     1479.61     49.82 o 
  -2  12   9      683.96      702.80     29.23 o 
  -1  12   9       86.55      128.87     16.23 o 
   0  12   9       12.49       13.04      9.88 o 
   1  12   9      786.34      726.68     39.06 o 
   2  12   9      632.24      726.33     23.66 o 
   3  12   9     1565.50     1527.13     53.53 o 
   4  12   9     2232.84     2086.70     60.09 o 
   5  12   9      765.78      802.98     40.79 o 
   6  12   9       10.86       16.35     22.27 o 
   7  12   9       24.66       20.66     40.10 o 
   8  12   9       81.14      147.14     61.32 o 
  -8  13   9       60.49       70.71     41.28 o 
  -7  13   9      214.75      215.63     39.51 o 
  -6  13   9      149.37      176.71     34.58 o 
  -5  13   9      131.37      142.68     28.92 o 
  -4  13   9      180.10      169.14     30.56 o 
  -3  13   9       24.74       18.71     12.96 o 
  -2  13   9      279.26      278.17     21.41 o 
  -1  13   9      164.19      202.90     18.28 o 
   0  13   9      219.65      187.27     21.43 o 
   1  13   9      193.83      182.52     16.07 o 
   2  13   9      153.54      107.29     15.67 o 
   3  13   9       82.16       70.31     18.78 o 
   4  13   9        2.29        3.92     15.71 o 
   5  13   9        9.31       26.11     18.24 o 
   6  13   9      254.00      226.10     45.77 o 
   7  13   9      285.15      200.66     62.82 o 
  -7  14   9        1.56       21.60     25.19 o 
  -6  14   9      681.89      691.44     84.44 o 
  -5  14   9      193.29      229.47     35.99 o 
  -4  14   9       76.66       62.49     24.90 o 
  -3  14   9      168.61      173.31     24.79 o 
  -2  14   9      200.01      243.79     21.04 o 
  -1  14   9        0.57        4.85     10.93 o 
   0  14   9        9.88        0.95     12.25 o 
   1  14   9       18.72        5.72     11.09 o 
   2  14   9      259.32      282.54     36.85 o 
   3  14   9      108.84      136.28     39.34 o 
   4  14   9        2.89       11.46     17.45 o 
   5  14   9       12.12       29.07     21.47 o 
   6  14   9      133.93      141.02     29.59 o 
   7  14   9       31.80        5.54     42.07 o 
  -7  15   9        3.36       23.13     28.83 o 
  -6  15   9      112.06      115.00     29.94 o 
  -5  15   9       14.78       26.58     22.51 o 
  -4  15   9      207.56      260.26     37.41 o 
  -3  15   9        0.18       23.32     16.28 o 
  -2  15   9      967.19     1004.81     41.17 o 
  -1  15   9      126.51      141.06     19.69 o 
   0  15   9     1910.19     2081.70     55.33 o 
   1  15   9      665.67      664.78     40.04 o 
   2  15   9      443.70      499.04     30.57 o 
   3  15   9      120.10       95.31     32.13 o 
   4  15   9      183.99      140.56     35.60 o 
   5  15   9       44.10       13.65     37.47 o 
   6  15   9        0.08       28.88     30.75 o 
   7  15   9       18.74       65.26     46.01 o 
  -7  16   9        0.01       16.78     26.65 o 
  -6  16   9      317.82      332.75     44.37 o 
  -5  16   9        0.02        1.58     20.32 o 
  -4  16   9      185.56      153.39     56.15 o 
  -3  16   9        1.03       26.12     19.26 o 
  -2  16   9        0.16        4.31     14.51 o 
  -1  16   9      158.15      170.11     30.49 o 
   0  16   9       53.84       40.98     15.43 o 
   1  16   9       59.62       74.70     21.14 o 
   2  16   9        1.67       11.17     11.80 o 
   3  16   9        4.90       49.18     30.09 o 
   4  16   9      227.00      270.19     45.36 o 
   5  16   9       46.25       58.84     37.70 o 
   6  16   9      194.05      175.10     34.07 o 
   7  16   9        2.50       58.05     33.38 o 
  -6  17   9       71.68       50.54     38.40 o 
  -5  17   9      105.81      153.87     33.78 o 
  -4  17   9       16.05       25.18     28.85 o 
  -3  17   9       60.96       45.53     23.84 o 
  -2  17   9       40.26       43.55     42.53 o 
  -1  17   9      313.75      330.60     35.20 o 
   0  17   9      263.85      269.57     39.71 o 
   1  17   9      132.90      150.47     26.74 o 
   2  17   9        5.34       24.75     25.65 o 
   3  17   9        9.71       22.25     24.98 o 
   4  17   9        3.77       17.36     23.21 o 
   5  17   9       29.11       42.44     33.85 o 
   6  17   9       65.30      103.56     37.23 o 
  -6  18   9      651.67      673.62     60.50 o 
  -5  18   9      160.05       85.82     28.81 o 
  -4  18   9      590.53      520.78    140.24 o 
  -3  18   9      247.32      264.15     35.92 o 
  -2  18   9      224.08      257.47     31.77 o 
  -1  18   9       12.09       24.42     19.38 o 
   0  18   9       15.22       42.51     21.35 o 
   1  18   9      174.80      118.23     27.15 o 
   2  18   9       83.96       94.36     33.03 o 
   3  18   9        0.02        3.94     40.19 o 
   4  18   9      456.72      551.19     95.97 o 
   5  18   9        3.15       41.79     51.55 o 
   6  18   9      426.41      470.25     93.43 o 
  -6  19   9       43.54       19.00     29.25 o 
  -5  19   9       72.01       83.66     50.42 o 
  -4  19   9       40.27       11.64     36.53 o 
  -3  19   9        1.31       46.29     40.94 o 
  -2  19   9      492.93      499.37     68.78 o 
  -1  19   9      586.63      615.04     94.15 o 
   0  19   9     1928.80     2076.92    121.83 o 
   1  19   9       36.74      -34.74     34.74 o 
   2  19   9     1216.97     1333.19    130.90 o 
   3  19   9       12.28       36.71     43.29 o 
   4  19   9       14.31       28.26     47.51 o 
   5  19   9       76.64       55.03     52.11 o 
  -5  20   9        5.83      -33.52     33.52 o 
  -4  20   9      415.12      390.62     76.06 o 
  -3  20   9      197.59      244.23     63.57 o 
  -2  20   9       49.91      131.34     36.61 o 
  -1  20   9      300.28      267.61     38.87 o 
   0  20   9      152.52      114.84     52.30 o 
   1  20   9      107.14        5.16     34.37 o 
   2  20   9      595.19      503.02     91.93 o 
   3  20   9       50.21       30.42     53.62 o 
   4  20   9      368.42      314.75     78.69 o 
   5  20   9       66.49       39.34     53.80 o 
  -5  21   9        1.11       17.75     45.54 o 
  -4  21   9        0.00       -6.20     40.19 o 
  -3  21   9       27.78       29.48     41.97 o 
  -2  21   9        5.60        4.53     29.71 o 
  -1  21   9       10.47       18.60     45.31 o 
   0  21   9       45.27       69.30     47.04 o 
   1  21   9      239.07      316.07     75.78 o 
   2  21   9        9.13      -14.27     38.97 o 
   3  21   9       44.30       77.37     51.83 o 
   4  21   9       17.82      143.85     62.35 o 
  -4  22   9       81.07       49.77     47.42 o 
  -3  22   9       78.38       91.55     53.34 o 
  -2  22   9        4.06       23.65     30.74 o 
  -1  22   9       21.02        4.95     32.04 o 
   0  22   9       35.26       49.11     55.68 o 
   1  22   9       55.17       29.86     46.67 o 
   2  22   9      477.09      434.00     90.80 o 
   3  22   9       13.86       43.85     57.75 o 
   4  22   9      179.10      144.04     69.39 o 
  -3  23   9       89.11      125.83     58.59 o 
  -2  23   9      222.58      307.25     83.43 o 
  -1  23   9      261.37      185.45     71.93 o 
   0  23   9      498.67      562.46     97.47 o 
   1  23   9       79.36       27.89     46.57 o 
   2  23   9      167.61      184.79     69.30 o 
   3  23   9        0.54       11.55     55.59 o 
  -2  24   9        6.86       52.13     37.86 o 
  -1  24   9      116.69      124.42     58.97 o 
   0  24   9      525.15      777.87    117.09 o 
   1  24   9      131.04      196.34     70.99 o 
   2  24   9      421.30      472.97    100.66 o 
  -9   0  10      640.21      753.61    103.20 o 
  -8   0  10      116.87      135.41     52.26 o 
  -7   0  10     2070.84     1848.59    104.48 o 
  -6   0  10      845.80      906.33     73.50 o 
  -5   0  10     2091.63     2198.03    112.87 o 
  -4   0  10     2014.91     2071.63     88.87 o 
  -3   0  10      120.77      157.47     19.17 o 
  -2   0  10      825.49      796.94     34.62 o 
  -1   0  10     5477.54     5976.36    110.37 o 
   0   0  10     7468.12     7248.27    112.49 o 
   1   0  10     9923.61     9732.83    160.43 o 
   2   0  10      615.62      574.46     18.81 o 
   3   0  10     4505.90     4564.82    104.52 o 
   4   0  10      166.87      161.19     40.80 o 
   5   0  10     3982.85     3821.55    101.09 o 
   6   0  10       16.55       38.27     14.03 o 
   7   0  10      614.18      594.18     56.79 o 
   8   0  10      648.18      536.98     69.66 o 
   9   0  10       79.60       30.87     52.11 o 
  -9   1  10       27.44       30.72     25.01 o 
  -8   1  10      420.65      448.57     47.24 o 
  -7   1  10       56.69       50.70     23.12 o 
  -6   1  10       13.71       24.60     17.33 o 
  -5   1  10      590.11      572.48     39.46 o 
  -4   1  10      229.87      257.01     26.94 o 
  -3   1  10     3643.16     3481.08     62.73 o 
  -2   1  10     1860.21     1832.18     39.16 o 
  -1   1  10     8157.22     8079.14    113.87 o 
   0   1  10     1436.01     1672.08     26.88 o 
   1   1  10     2527.84     3163.24     41.69 o 
   2   1  10      184.40      246.73     13.74 o 
   3   1  10       62.33       76.51      9.17 o 
   4   1  10      257.96      282.04     35.59 o 
   5   1  10      747.46      828.75     25.74 o 
   6   1  10      309.72      282.43     17.11 o 
   7   1  10     1213.48     1201.82     53.66 o 
   8   1  10      152.49      106.51     29.28 o 
   9   1  10      360.05      361.14     50.36 o 
  -9   2  10       13.62       53.58     26.63 o 
  -8   2  10        0.00      -16.63     18.37 o 
  -7   2  10        0.09        8.51     20.00 o 
  -6   2  10       21.28       31.43     19.22 o 
  -5   2  10       46.28       59.51     20.00 o 
  -4   2  10      195.30      204.83     25.16 o 
  -3   2  10      111.62      151.64     11.96 o 
  -2   2  10     7111.74     6772.58    100.07 o 
  -1   2  10      936.23      881.22     23.15 o 
   0   2  10       64.41       39.57      7.70 o 
   1   2  10       45.78      102.71      9.55 o 
   2   2  10     3097.16     3397.09     58.30 o 
   3   2  10      536.46      580.40     18.43 o 
   4   2  10      164.19      221.52     22.36 o 
   5   2  10        8.31        8.27     11.21 o 
   6   2  10        2.41       -4.52     11.79 o 
   7   2  10        1.12        3.98     17.27 o 
   8   2  10      126.92      136.61     31.99 o 
   9   2  10       38.94       40.32     28.59 o 
  -9   3  10        0.06        9.80     24.75 o 
  -8   3  10      554.50      556.80     51.65 o 
  -7   3  10      162.41      186.27     34.49 o 
  -6   3  10      317.84      397.15     38.60 o 
  -5   3  10      990.80      962.63     48.96 o 
  -4   3  10       21.46       14.68     10.85 o 
  -3   3  10     2375.85     2203.46     42.15 o 
  -2   3  10     2190.42     2499.89     47.88 o 
  -1   3  10     2397.36     2048.49     36.68 o 
   0   3  10     3911.70     4108.52     54.50 o 
   1   3  10      401.27      505.17     20.46 o 
   2   3  10     1033.66     1196.75     62.54 o 
   3   3  10      136.33      149.68     14.53 o 
   4   3  10      381.88      396.86     24.35 o 
   5   3  10      268.48      264.76     21.86 o 
   6   3  10        3.54        5.44     14.41 o 
   7   3  10      225.75      212.28     29.59 o 
   8   3  10       37.84       11.93     24.76 o 
   9   3  10      282.99      401.42     84.72 o 
  -9   4  10      144.46      151.56     36.36 o 
  -8   4  10      189.77      249.71     43.96 o 
  -7   4  10     1144.40     1232.24     79.16 o 
  -6   4  10       47.16       20.34     18.68 o 
  -5   4  10     1562.29     1494.03     56.71 o 
  -4   4  10       57.29       75.80     14.99 o 
  -3   4  10       91.75      100.47     13.71 o 
  -2   4  10      298.84      313.38     14.19 o 
  -1   4  10     1499.09     1618.08     33.77 o 
   0   4  10     2636.18     2720.80     40.79 o 
   1   4  10     5698.75     5342.97     70.36 o 
   2   4  10      602.91      628.06     18.73 o 
   3   4  10     2679.52     2529.61     54.99 o 
   4   4  10       20.74       29.60     10.86 o 
   5   4  10      319.20      323.04     27.00 o 
   6   4  10      146.35      132.63     23.48 o 
   7   4  10      561.46      565.55     57.06 o 
   8   4  10      128.11       69.01     31.03 o 
   9   4  10        3.43        8.06     28.99 o 
  -9   5  10        1.37       47.64     26.04 o 
  -8   5  10      205.48      263.33     38.10 o 
  -7   5  10        0.59       -8.33     18.23 o 
  -6   5  10       98.41       51.31     20.31 o 
  -5   5  10     1578.34     1446.26     48.78 o 
  -4   5  10      575.19      574.64     34.44 o 
  -3   5  10     1082.37     1017.61     24.49 o 
  -2   5  10      630.94      550.39     17.91 o 
  -1   5  10        0.27       53.59      8.60 o 
   0   5  10       18.35        1.92      6.96 o 
   1   5  10      652.44      684.23     16.41 o 
   2   5  10        4.76        8.19      6.89 o 
   3   5  10      799.59      764.83     30.59 o 
   4   5  10     1024.60      995.34     34.96 o 
   5   5  10      324.14      313.32     24.42 o 
   6   5  10     1632.37     1521.62     56.94 o 
   7   5  10       14.33       -5.17     17.63 o 
   8   5  10        0.98       36.75     27.47 o 
   9   5  10      270.17      245.83     71.27 o 
  -9   6  10       29.02       64.06     49.31 o 
  -8   6  10      342.57      363.88     44.34 o 
  -7   6  10        3.37        7.97     20.65 o 
  -6   6  10       20.16       19.18     22.57 o 
  -5   6  10      210.25      211.96     34.64 o 
  -4   6  10       26.07        9.60     11.34 o 
  -3   6  10     2371.40     2344.27     50.16 o 
  -2   6  10     2387.26     2406.23     41.38 o 
  -1   6  10     1046.16     1096.89     27.29 o 
   0   6  10      466.92      542.06     19.26 o 
   1   6  10     1799.39     1708.45     30.17 o 
   2   6  10        4.91       66.36     11.13 o 
   3   6  10     1392.25     1510.57     40.79 o 
   4   6  10      212.11      185.18     19.67 o 
   5   6  10      586.71      609.88     28.50 o 
   6   6  10      707.15      629.90     41.13 o 
   7   6  10       35.67       54.18     22.19 o 
   8   6  10      164.36      156.71     36.17 o 
  -8   7  10       91.62       70.82     26.74 o 
  -7   7  10      270.08      352.85     39.27 o 
  -6   7  10        0.36        0.75     17.49 o 
  -5   7  10      551.44      534.24     39.60 o 
  -4   7  10      183.36      200.47     26.55 o 
  -3   7  10     1597.87     1560.70     37.91 o 
  -2   7  10       41.17       73.84      8.88 o 
  -1   7  10     1300.09     1331.68     28.78 o 
   0   7  10      559.60      630.98     19.13 o 
   1   7  10     1884.43     1858.55     32.15 o 
   2   7  10       41.81       56.13     11.43 o 
   3   7  10       71.62       91.50     16.67 o 
   4   7  10      257.85      234.19     26.87 o 
   5   7  10       23.89       65.01     22.32 o 
   6   7  10       20.58       38.79     17.89 o 
   7   7  10      619.98      540.51     46.29 o 
   8   7  10       18.02       45.24     36.28 o 
  -8   8  10       97.77      150.07     32.68 o 
  -7   8  10       55.18       55.73     23.87 o 
  -6   8  10      301.41      271.59     32.45 o 
  -5   8  10      217.65      113.80     21.54 o 
  -4   8  10        0.73       -8.56     10.24 o 
  -3   8  10      101.19      143.44     13.15 o 
  -2   8  10     1993.96     2038.49     56.75 o 
  -1   8  10      202.99      340.69     19.76 o 
   0   8  10     2485.19     2459.25     42.40 o 
   1   8  10     1587.53     1657.69     37.40 o 
   2   8  10       67.96      115.47     15.26 o 
   3   8  10     2417.21     2269.35     59.81 o 
   4   8  10      268.52      231.27     22.05 o 
   5   8  10        0.80      -12.12     12.19 o 
   6   8  10       72.06       57.67     17.63 o 
   7   8  10       51.83       41.23     21.41 o 
   8   8  10        9.34       28.51     27.13 o 
  -8   9  10       79.63       99.43     28.21 o 
  -7   9  10        1.25       35.38     21.58 o 
  -6   9  10      853.23      840.52     55.04 o 
  -5   9  10      648.46      590.03     34.87 o 
  -4   9  10     1184.15     1171.24     38.68 o 
  -3   9  10       92.43       72.03     11.93 o 
  -2   9  10        2.95       38.43     10.34 o 
  -1   9  10      174.89      217.88     10.86 o 
   0   9  10      464.63      508.46     17.02 o 
   1   9  10     1011.18      948.77     24.91 o 
   2   9  10      928.69      870.22     24.08 o 
   3   9  10      246.48      294.58     23.73 o 
   4   9  10     1831.02     1703.30     50.07 o 
   5   9  10      119.06       76.50     17.38 o 
   6   9  10      319.67      332.26     28.99 o 
   7   9  10      190.75      290.72     40.42 o 
   8   9  10       48.77       63.37     29.79 o 
  -8  10  10      409.07      368.06     50.37 o 
  -7  10  10       14.09       19.98     24.85 o 
  -6  10  10      287.59      278.32     50.00 o 
  -5  10  10      452.85      342.34     39.41 o 
  -4  10  10      548.53      625.34     32.96 o 
  -3  10  10     1499.38     1356.77     49.61 o 
  -2  10  10     1734.58     1663.44     46.93 o 
  -1  10  10     1087.46     1124.17     42.64 o 
   0  10  10     2614.08     2607.05     44.59 o 
   1  10  10      320.30      391.78     18.82 o 
   2  10  10     2371.48     2395.33     55.79 o 
   3  10  10       21.18       20.54     11.90 o 
   4  10  10      167.38      223.59     22.01 o 
   5  10  10      247.83      243.99     21.02 o 
   6  10  10      402.66      406.13     31.44 o 
   7  10  10      381.79      373.90     42.93 o 
   8  10  10      392.57      429.18     51.63 o 
  -8  11  10       16.83       12.45     26.78 o 
  -7  11  10      359.47      383.05     72.45 o 
  -6  11  10      336.01      393.43     44.70 o 
  -5  11  10      706.78      721.76    110.16 o 
  -4  11  10     1049.19     1017.28     47.68 o 
  -3  11  10      638.71      585.96     49.82 o 
  -2  11  10      716.38      703.72     36.96 o 
  -1  11  10      171.75      206.34     17.75 o 
   0  11  10      147.58      159.26     13.86 o 
   1  11  10      735.09      785.27     24.52 o 
   2  11  10      869.13      933.13     32.80 o 
   3  11  10      240.74      263.52     26.77 o 
   4  11  10      173.76      205.82     26.33 o 
   5  11  10       48.01       82.40     18.51 o 
   6  11  10       89.42       78.02     28.64 o 
   7  11  10        0.78       44.70     41.13 o 
   8  11  10       61.21       -4.60     37.00 o 
  -8  12  10       29.05       52.89     28.89 o 
  -7  12  10        7.97       41.49     25.88 o 
  -6  12  10      178.59      115.05     29.07 o 
  -5  12  10       12.28      -12.86     14.60 o 
  -4  12  10      528.01      505.84     38.76 o 
  -3  12  10      102.85       90.26     16.95 o 
  -2  12  10     1026.52      926.04     36.32 o 
  -1  12  10      722.98      750.08     30.08 o 
   0  12  10      185.42      167.04     16.10 o 
   1  12  10      268.46      281.95     17.16 o 
   2  12  10      154.03      190.04     17.52 o 
   3  12  10      115.17      103.09     20.36 o 
   4  12  10      140.80      191.35     22.97 o 
   5  12  10        4.47       24.43     18.31 o 
   6  12  10      266.69      332.47     41.71 o 
   7  12  10        0.97       32.77     43.10 o 
  -7  13  10        9.97        8.18     24.19 o 
  -6  13  10      525.69      488.84     50.79 o 
  -5  13  10       47.15       23.34     21.08 o 
  -4  13  10     1830.47     1728.50     79.99 o 
  -3  13  10        5.04       -2.68     14.03 o 
  -2  13  10       80.77      183.04     23.01 o 
  -1  13  10       22.07       37.98     12.46 o 
   0  13  10     1203.38     1197.09     46.71 o 
   1  13  10      101.30      103.13     27.63 o 
   2  13  10     3187.08     3062.10     72.83 o 
   3  13  10      138.72      172.17     24.03 o 
   4  13  10     1760.86     1829.48     64.73 o 
   5  13  10        0.02       36.71     23.63 o 
   6  13  10       62.81       52.92     31.03 o 
   7  13  10        0.98       63.10     44.98 o 
  -7  14  10        0.41       35.43     26.12 o 
  -6  14  10       12.86       38.54     34.36 o 
  -5  14  10      245.88      281.39     38.55 o 
  -4  14  10      282.42      271.45     46.86 o 
  -3  14  10      968.06      985.66     49.86 o 
  -2  14  10     1591.13     1530.02     45.34 o 
  -1  14  10        3.37       27.97     11.54 o 
   0  14  10     1423.87     1398.75     39.46 o 
   1  14  10      403.66      388.55     24.57 o 
   2  14  10      127.42      153.88     34.28 o 
   3  14  10      478.06      442.62     51.24 o 
   4  14  10      120.25       99.30     25.01 o 
   5  14  10       41.33       66.42     35.92 o 
   6  14  10      501.88      511.54     61.00 o 
   7  14  10       27.09       90.80     50.61 o 
  -7  15  10       83.40      100.25     33.28 o 
  -6  15  10        3.90      -13.47     20.71 o 
  -5  15  10      164.68      161.67     43.76 o 
  -4  15  10        2.21       -2.28     25.41 o 
  -3  15  10      201.20      184.92     26.46 o 
  -2  15  10       55.68       57.00     21.36 o 
  -1  15  10      278.57      216.98     22.79 o 
   0  15  10       27.61       42.73     14.32 o 
   1  15  10       52.34       69.78     16.48 o 
   2  15  10        1.15       39.42     21.56 o 
   3  15  10      356.82      318.05     97.09 o 
   4  15  10        9.86       16.47     27.36 o 
   5  15  10      102.65      116.10     36.29 o 
   6  15  10      213.21      267.66     48.33 o 
   7  15  10      204.59      320.86     72.96 o 
  -7  16  10        8.97       57.70     28.62 o 
  -6  16  10      153.18      123.17     32.89 o 
  -5  16  10       91.50       74.25     27.65 o 
  -4  16  10     1012.63      999.04     76.35 o 
  -3  16  10       74.67       88.33     29.81 o 
  -2  16  10      936.23      949.97     49.06 o 
  -1  16  10      279.72      316.72     35.43 o 
   0  16  10       97.75      161.21     20.79 o 
   1  16  10       64.69       39.96     23.03 o 
   2  16  10       15.73       31.98     26.90 o 
   3  16  10        9.17       18.51     26.89 o 
   4  16  10      285.40      238.61     77.14 o 
   5  16  10      199.46      190.27     41.12 o 
   6  16  10       17.19       61.26     34.65 o 
  -6  17  10      355.88      380.55     66.01 o 
  -5  17  10        2.02       34.95     24.24 o 
  -4  17  10       66.50       23.70     27.72 o 
  -3  17  10        0.01        7.25     25.72 o 
  -2  17  10      190.43      232.50     29.55 o 
  -1  17  10       16.22        4.70     16.77 o 
   0  17  10     1093.56     1160.60     87.58 o 
   1  17  10       36.03        1.91     23.73 o 
   3  17  10       46.23       81.35     32.79 o 
   4  17  10       18.36       37.17     32.04 o 
   5  17  10        0.19       81.94     34.14 o 
   6  17  10        0.09       35.79     41.36 o 
  -6  18  10      133.54      141.75     42.10 o 
  -5  18  10       18.99       -3.49     23.40 o 
  -4  18  10      302.85      251.23     51.88 o 
  -3  18  10        0.50       27.03     25.48 o 
  -2  18  10      134.05      145.22     26.05 o 
  -1  18  10       14.24       13.37     17.47 o 
   0  18  10        1.31       33.65     19.53 o 
   1  18  10       68.07       15.54     28.33 o 
   2  18  10      325.37      429.60     51.19 o 
   3  18  10        0.55      -21.71     21.71 o 
   4  18  10       17.52       39.85     27.37 o 
   5  18  10       21.91       16.71     45.17 o 
   6  18  10       92.68      126.86     64.79 o 
  -5  19  10       20.76        4.37     36.53 o 
  -4  19  10        0.68       29.39     36.71 o 
  -3  19  10       57.17       88.55     46.39 o 
  -2  19  10      116.49       41.77     38.36 o 
  -1  19  10       29.50       52.50     48.76 o 
   0  19  10      198.62      207.93     52.26 o 
   1  19  10       12.15       -3.76     42.63 o 
   2  19  10       79.80      193.06     63.19 o 
   3  19  10        0.72      -11.64     40.75 o 
   4  19  10      125.73       88.64     55.78 o 
   5  19  10        3.43      -15.40     47.42 o 
  -5  20  10      159.30      120.56     40.56 o 
  -4  20  10      184.93      145.73     54.09 o 
  -3  20  10      254.88      235.97     61.50 o 
  -2  20  10      432.14      399.79     51.53 o 
  -1  20  10        6.73       36.38     30.24 o 
   0  20  10      801.37      881.91    110.99 o 
   1  20  10      212.04      272.69     73.62 o 
   2  20  10       26.36       11.55     42.25 o 
   3  20  10       30.58       39.25     50.61 o 
   4  20  10       40.71       30.99     56.25 o 
   5  20  10       29.48       46.86     54.93 o 
  -4  21  10       78.73       62.82     47.70 o 
  -3  21  10        2.07      -24.70     32.49 o 
  -2  21  10        7.10      123.77     37.18 o 
  -1  21  10      169.42      198.25     43.88 o 
   0  21  10      649.64      692.23    103.67 o 
   1  21  10       29.92       39.25     49.95 o 
   2  21  10     1590.59     1708.79    145.26 o 
   3  21  10       30.54       57.47     51.18 o 
   4  21  10      367.03      337.57     90.71 o 
  -4  22  10      124.25      167.80     63.76 o 
  -3  22  10      118.22       72.96     50.42 o 
  -2  22  10      173.88      125.24     46.10 o 
  -1  22  10       41.67       71.07     34.49 o 
   0  22  10       17.95       67.23     54.74 o 
   1  22  10        4.20       67.14     54.74 o 
   2  22  10       83.61      196.72     67.42 o 
   3  22  10       12.37      -16.15     52.68 o 
  -3  23  10        3.24       73.34     53.99 o 
  -2  23  10        1.41       39.35     35.33 o 
  -1  23  10        3.79       97.84     59.44 o 
   0  23  10       92.22      135.31     63.29 o 
   1  23  10       67.16      177.56     68.83 o 
   2  23  10       12.14      -12.30     49.86 o 
  -1  24  10       94.62      183.86     68.73 o 
   0  24  10       51.01       12.96     58.69 o 
   1  24  10       61.05      115.12     63.76 o 
  -9   1  11       14.21       74.53     29.50 o 
  -8   1  11        8.48       11.10     22.26 o 
  -7   1  11        1.52       -4.76     19.56 o 
  -6   1  11      581.73      420.29     45.35 o 
  -5   1  11      402.26      390.43     35.22 o 
  -4   1  11      811.75      797.23     41.03 o 
  -3   1  11     2412.66     2258.55     48.22 o 
  -2   1  11      260.36      301.94     17.26 o 
  -1   1  11     1844.84     1582.65     42.40 o 
   0   1  11       83.08       55.85      7.83 o 
   1   1  11     1299.78     1219.02     22.07 o 
   2   1  11      897.74      885.88     25.65 o 
   3   1  11      348.08      310.77     17.12 o 
   4   1  11       17.17       38.83     10.51 o 
   5   1  11        4.74        5.96      8.66 o 
   6   1  11      298.95      316.96     20.41 o 
   7   1  11      166.42      121.12     27.60 o 
   8   1  11       42.59       76.26     37.83 o 
   9   1  11       78.06      133.55     40.59 o 
  -9   2  11      234.52      279.95     42.96 o 
  -8   2  11        9.64       10.28     22.44 o 
  -7   2  11      921.66     1059.23     61.63 o 
  -6   2  11        6.06       21.44     18.81 o 
  -5   2  11     2027.60     1960.11     66.90 o 
  -4   2  11      212.36      190.62     24.50 o 
  -3   2  11        4.25       14.22     10.15 o 
  -2   2  11      277.65      287.81     17.20 o 
  -1   2  11     1661.81     1788.60     37.58 o 
   0   2  11     1163.07     1138.45     29.39 o 
   1   2  11     1069.40     1058.01     28.09 o 
   2   2  11      657.70      645.17     21.93 o 
   3   2  11     1292.88     1149.46     31.32 o 
   4   2  11       20.92       21.94     11.43 o 
   5   2  11     1234.29     1193.45     56.30 o 
   6   2  11       11.52       25.56     20.04 o 
   7   2  11      199.88      200.89     32.50 o 
   8   2  11      147.71      113.29     62.29 o 
   9   2  11       39.48       75.00     38.92 o 
  -9   3  11      114.49      164.13     34.84 o 
  -8   3  11       42.83       18.30     24.77 o 
  -7   3  11       13.05       24.07     22.46 o 
  -6   3  11       37.37       23.78     18.37 o 
  -5   3  11        3.02       20.73     15.00 o 
  -4   3  11       68.52       89.06     19.64 o 
  -3   3  11      421.20      451.17     20.93 o 
  -2   3  11      468.62      532.53     24.23 o 
  -1   3  11      571.55      554.75     18.59 o 
   0   3  11      226.18      259.61     13.21 o 
   1   3  11      363.55      400.51     15.94 o 
   2   3  11      225.46      211.93     15.16 o 
   3   3  11        0.94       17.48      7.26 o 
   4   3  11     1068.93      941.85     52.44 o 
   5   3  11      962.58      900.78     53.38 o 
   6   3  11      190.95      211.64     28.02 o 
   7   3  11      268.91      282.53     50.43 o 
   8   3  11      118.17      112.22     34.54 o 
  -9   4  11        4.96        0.66     33.60 o 
  -8   4  11       60.62       35.59     25.27 o 
  -7   4  11      709.84      758.50     54.37 o 
  -6   4  11       20.77       37.61     19.74 o 
  -5   4  11      978.81     1119.11     52.89 o 
  -4   4  11      308.75      294.57     28.70 o 
  -3   4  11      122.79      124.62     14.59 o 
  -2   4  11      569.02      615.25     20.96 o 
  -1   4  11        1.66       15.67      7.30 o 
   0   4  11      776.58      847.34     19.72 o 
   1   4  11      418.73      475.70     15.64 o 
   2   4  11     2106.84     2138.60     40.61 o 
   3   4  11       10.90       -0.79     11.85 o 
   4   4  11       16.31      -13.66     13.66 o 
   5   4  11       18.65        7.77     12.47 o 
   6   4  11     1019.78     1001.41     50.41 o 
   7   4  11       57.92       30.14     22.08 o 
   8   4  11       20.29       15.83     38.67 o 
  -8   5  11      271.68      385.37     44.95 o 
  -7   5  11       45.68       45.26     29.98 o 
  -6   5  11     1115.57     1285.91     60.67 o 
  -5   5  11     2403.62     2184.01     61.79 o 
  -4   5  11      880.60      761.41     43.12 o 
  -3   5  11     1843.91     1850.43     54.45 o 
  -2   5  11       28.47       41.64      8.81 o 
  -1   5  11      784.28      794.79     22.31 o 
   0   5  11      644.09      652.31     23.84 o 
   1   5  11      437.52      566.93     25.38 o 
   2   5  11       68.93       69.30     10.14 o 
   3   5  11      104.32       93.43     21.25 o 
   4   5  11       76.83       88.09     24.13 o 
   5   5  11       51.07       46.65     15.15 o 
   6   5  11       98.25       97.37     30.50 o 
   7   5  11       80.63       59.74     25.84 o 
   8   5  11        0.52        1.50     29.46 o 
  -8   6  11       18.48       16.12     21.97 o 
  -7   6  11     2252.08     2188.79     81.11 o 
  -6   6  11      166.48      194.55     29.68 o 
  -5   6  11     1429.86     1446.45     49.99 o 
  -4   6  11       80.67       69.07     15.95 o 
  -3   6  11      234.33      219.36     17.83 o 
  -2   6  11      843.65      805.47     22.71 o 
  -1   6  11     1046.33     1058.57     33.29 o 
   0   6  11        6.76       -6.21      8.08 o 
   1   6  11     2137.96     2144.25     36.54 o 
   2   6  11      402.00      420.01     19.78 o 
   3   6  11       79.01       69.43     17.75 o 
   4   6  11      214.97      228.75     24.01 o 
   5   6  11      473.13      367.39     40.08 o 
   6   6  11       49.05       42.41     18.97 o 
   7   6  11     1017.50     1096.11     69.56 o 
   8   6  11        2.25       69.07     31.46 o 
  -8   7  11       17.92       57.75     26.47 o 
  -7   7  11       63.06       46.38     23.95 o 
  -6   7  11      912.90     1083.05     76.09 o 
  -5   7  11        4.76       15.31     13.43 o 
  -4   7  11      153.88      203.18     21.98 o 
  -3   7  11      362.18      346.54     21.39 o 
  -2   7  11     1147.28     1160.79     32.79 o 
  -1   7  11      830.13      841.30     22.87 o 
   0   7  11       12.64        6.94      8.45 o 
   1   7  11      506.86      562.85     19.16 o 
   2   7  11      286.99      323.81     19.13 o 
   3   7  11      258.63      255.41     28.39 o 
   4   7  11      249.30      298.75     24.13 o 
   5   7  11        4.59       21.27     16.13 o 
   6   7  11     1110.55     1119.02     63.12 o 
   7   7  11       67.70       37.63     27.33 o 
   8   7  11      148.06      150.03     48.16 o 
  -8   8  11      263.38      333.41     42.27 o 
  -7   8  11      379.08      308.96     40.41 o 
  -6   8  11      105.63      122.85     25.71 o 
  -5   8  11      898.20      875.96     41.73 o 
  -4   8  11      117.36      103.47     17.68 o 
  -3   8  11      526.67      481.29     33.54 o 
  -2   8  11      366.77      405.10     20.90 o 
  -1   8  11      539.86      648.36     24.10 o 
   0   8  11     7992.23     8342.95    118.49 o 
   1   8  11     2383.28     2266.97     40.70 o 
   2   8  11      385.65      420.50     19.83 o 
   3   8  11      452.39      477.13     29.60 o 
   4   8  11      164.94      157.83     20.11 o 
   5   8  11      406.70      404.16     30.98 o 
   6   8  11       92.32       61.53     21.52 o 
   7   8  11        9.89        9.30     24.14 o 
   8   8  11      477.13      399.94     53.70 o 
  -8   9  11       53.98       59.36     35.94 o 
  -7   9  11      119.39      175.29     35.60 o 
  -6   9  11      265.81      375.12     38.41 o 
  -5   9  11      480.72      510.84     39.66 o 
  -4   9  11      347.69      410.52     32.65 o 
  -3   9  11     2505.31     2185.81     80.19 o 
  -2   9  11       24.57       20.98     19.56 o 
  -1   9  11     5748.55     5530.19     88.18 o 
   0   9  11      233.00      291.82     19.17 o 
   1   9  11     1572.74     1720.25     38.75 o 
   2   9  11      215.92      216.36     16.00 o 
   3   9  11        3.05        7.48     12.69 o 
   4   9  11      195.63      249.88     22.85 o 
   5   9  11      694.70      757.88     40.42 o 
   6   9  11      999.48     1021.85     58.71 o 
   7   9  11      973.30     1061.95     68.00 o 
   8   9  11       79.66       65.75     36.05 o 
  -8  10  11        4.72       40.06     27.71 o 
  -7  10  11      897.32      946.64     69.11 o 
  -6  10  11      448.24      387.54     67.15 o 
  -5  10  11     1115.69     1058.32     59.91 o 
  -4  10  11      916.15      918.92     56.41 o 
  -3  10  11      211.72      225.51     31.61 o 
  -2  10  11      394.42      374.61     35.41 o 
  -1  10  11      445.30      647.29     33.18 o 
   0  10  11      144.41      188.14     16.45 o 
   1  10  11     3200.15     3020.97     57.04 o 
   2  10  11       16.24       47.70     12.64 o 
   3  10  11     2701.88     2872.79     71.88 o 
   4  10  11        3.24        3.48     12.10 o 
   5  10  11      565.62      640.10     46.69 o 
   6  10  11       27.12       58.82     18.18 o 
   7  10  11       21.81       33.32     26.64 o 
   8  10  11        9.10       89.39     49.02 o 
  -8  11  11      952.65      987.67    117.09 o 
  -7  11  11       39.51       -6.86     21.78 o 
  -6  11  11     1401.06     1425.98    105.00 o 
  -5  11  11       83.66       75.42     23.94 o 
  -4  11  11      637.54      662.39     42.47 o 
  -3  11  11     2070.25     2016.40     56.70 o 
  -2  11  11     1237.70     1198.53     40.87 o 
  -1  11  11     1027.41      931.30     46.24 o 
   0  11  11     1497.26     1527.74     43.08 o 
   1  11  11        6.29       69.98     12.10 o 
   2  11  11      115.12      154.72     18.89 o 
   3  11  11     1200.37     1116.10     47.07 o 
   4  11  11      276.77      296.17     33.25 o 
   5  11  11      380.47      422.49     38.32 o 
   6  11  11      475.08      563.77     46.21 o 
   7  11  11        1.92      -30.05     38.78 o 
   8  11  11       11.70      117.94     54.65 o 
  -7  12  11       67.20       22.29     26.63 o 
  -6  12  11      437.95      422.10     46.82 o 
  -5  12  11      160.13      130.33     29.27 o 
  -4  12  11      598.40      639.35     42.97 o 
  -3  12  11      200.22      236.61     23.99 o 
  -2  12  11      237.21      320.66     24.76 o 
  -1  12  11      364.08      299.10     23.40 o 
   0  12  11      267.31      256.73     19.63 o 
   1  12  11       21.57       55.67     11.46 o 
   2  12  11     1900.53     1888.00     92.46 o 
   3  12  11        7.64        6.11     15.54 o 
   4  12  11      196.05      143.99     31.58 o 
   5  12  11      959.64     1039.84     71.67 o 
   6  12  11       30.17       40.75     24.51 o 
   7  12  11      530.41      481.14     89.77 o 
  -7  13  11        5.50       -1.31     23.47 o 
  -6  13  11       30.60       50.45     25.02 o 
  -5  13  11       94.31       64.77     24.50 o 
  -4  13  11      664.43      634.49     43.89 o 
  -3  13  11       50.20       54.34     18.53 o 
  -2  13  11      363.56      347.20     29.37 o 
  -1  13  11      272.30      262.68     20.96 o 
   0  13  11       48.46       38.40     11.01 o 
   1  13  11      199.27      240.82     19.18 o 
   2  13  11      257.86      315.45     31.43 o 
   3  13  11      375.05      340.36     35.86 o 
   4  13  11      427.10      328.25     36.13 o 
   5  13  11      231.82      232.09     44.47 o 
   6  13  11       10.44       24.59     28.05 o 
   7  13  11       35.94       51.36     39.44 o 
  -7  14  11       33.17       35.83     26.30 o 
  -6  14  11       88.69      102.56     31.76 o 
  -5  14  11        0.06      -18.06     18.06 o 
  -4  14  11       55.52       43.49     24.82 o 
  -3  14  11       89.94       91.74     21.41 o 
  -2  14  11     1118.21     1093.53     47.91 o 
  -1  14  11        1.56       41.60     12.89 o 
   0  14  11     1457.43     1545.75     42.39 o 
   1  14  11      143.87      108.85     15.31 o 
   2  14  11      220.65      264.92     30.38 o 
   3  14  11      136.18       87.01     34.42 o 
   4  14  11       29.12       36.09     29.66 o 
   5  14  11       73.88       91.41     34.73 o 
   6  14  11      343.28      347.22     53.95 o 
   7  14  11       53.28      144.32     57.18 o 
  -7  15  11        2.08       22.01     26.60 o 
  -6  15  11      722.19      795.33     93.71 o 
  -5  15  11      108.16      118.63     30.55 o 
  -4  15  11      633.75      665.95     98.08 o 
  -3  15  11       58.72       36.68     36.31 o 
  -2  15  11      114.01       97.56     26.04 o 
  -1  15  11       42.52       30.01     14.41 o 
   0  15  11      275.50      307.55     25.69 o 
   1  15  11       63.18       41.40     20.56 o 
   2  15  11      511.84      532.88     34.87 o 
   3  15  11      475.99      316.45     48.60 o 
   4  15  11     1350.44     1399.13     84.66 o 
   5  15  11       21.05       42.47     42.68 o 
   6  15  11      770.53      848.80    133.06 o 
   7  15  11       40.54      196.25     63.29 o 
  -6  16  11       29.22       29.02     30.59 o 
  -5  16  11       29.53       25.06     25.89 o 
  -4  16  11      145.65      143.15     37.72 o 
  -3  16  11      165.59      214.49     35.31 o 
  -2  16  11      887.94      849.78     55.59 o 
  -1  16  11      105.00      125.88     23.83 o 
   0  16  11      644.14      639.54     35.80 o 
   1  16  11       44.22       71.38     38.83 o 
   2  16  11      432.65      387.06     51.05 o 
   3  16  11      276.95      255.63     45.83 o 
   4  16  11        6.26       46.42     32.62 o 
   5  16  11        6.44       79.04     34.71 o 
   6  16  11      153.93       88.56     37.63 o 
  -6  17  11        0.31       53.39     29.05 o 
  -5  17  11        3.15       -2.67     24.60 o 
  -4  17  11       95.35       93.51     34.30 o 
  -3  17  11       19.19        6.63     25.46 o 
  -2  17  11       25.26       19.88     19.49 o 
  -1  17  11       56.43       18.50     17.87 o 
   0  17  11        3.74       -1.76     18.80 o 
   1  17  11      191.54      122.09     36.01 o 
   2  17  11       16.48       -6.80     27.39 o 
   3  17  11        0.02       26.00     31.20 o 
   4  17  11       80.91       85.14     37.91 o 
   5  17  11      139.05      151.28     44.38 o 
   6  17  11      151.93      204.14     79.96 o 
  -6  18  11        0.48      -16.33     22.86 o 
  -5  18  11       30.43       35.42     37.74 o 
  -4  18  11      480.65      375.93     54.61 o 
  -3  18  11      144.33      205.35     43.37 o 
  -2  18  11      535.06      527.46     41.77 o 
  -1  18  11        0.11       42.29     31.87 o 
   0  18  11      429.64      523.32     52.37 o 
   1  18  11      360.45      316.07     72.68 o 
   2  18  11      677.61      808.85    108.64 o 
   3  18  11      118.75      139.83     39.57 o 
   4  18  11      103.03      102.53     40.04 o 
   5  18  11        9.53       47.83     35.76 o 
  -5  19  11       30.48       60.04     28.48 o 
  -4  19  11     1027.66     1288.70    162.78 o 
  -3  19  11       22.31       37.65     28.61 o 
  -2  19  11      156.74      139.73     58.72 o 
  -1  19  11      182.73      196.35     45.72 o 
   0  19  11        1.27       31.31     23.68 o 
   1  19  11      127.67      139.30     37.74 o 
   2  19  11      592.93      727.63    105.92 o 
   3  19  11       13.59        2.91     43.10 o 
   4  19  11     1273.38     1353.38    144.89 o 
   5  19  11        9.77       60.66     54.84 o 
  -5  20  11       53.69       53.27     33.11 o 
  -4  20  11       30.68       36.62     44.32 o 
  -3  20  11      301.34      235.03     61.03 o 
  -2  20  11      163.05      193.68     54.37 o 
  -1  20  11      338.23      370.89     50.90 o 
   0  20  11      429.57      568.75     93.43 o 
   1  20  11      387.28      632.23    101.13 o 
   2  20  11      645.61      682.09    106.39 o 
   3  20  11      259.26      253.44     77.84 o 
   4  20  11        4.38       27.51     55.87 o 
  -4  21  11        0.20       66.29     53.15 o 
  -3  21  11      146.98      182.92     57.47 o 
  -2  21  11       34.53       55.18     32.49 o 
  -1  21  11      199.78      201.41     44.65 o 
   0  21  11        4.64       39.44     46.29 o 
   1  21  11       29.41      117.00     57.75 o 
   2  21  11        0.08      112.59     57.84 o 
   3  21  11        0.17      113.62     67.51 o 
   4  21  11      205.52      149.11     76.15 o 
  -3  22  11      119.28       54.46     49.95 o 
  -2  22  11      298.84      222.37     55.78 o 
  -1  22  11       29.62       -5.73     32.24 o 
   0  22  11       91.63       79.44     58.22 o 
   1  22  11       53.52       44.41     52.58 o 
   2  22  11      704.78      913.18    127.70 o 
   3  22  11       73.47      182.54     76.90 o 
  -2  23  11        6.31       66.72     36.16 o 
  -1  23  11        5.96       40.19     55.03 o 
   0  23  11        3.04       40.28     53.52 o 
   1  23  11      386.35      288.37     83.76 o 
   2  23  11      271.96      360.95     89.96 o 
  -8   0  12        0.03       -7.27     31.77 o 
  -7   0  12        0.17       47.15     43.95 o 
  -6   0  12        0.16      -20.90     23.52 o 
  -5   0  12      451.62      537.75    103.71 o 
  -4   0  12       54.91       51.18     25.70 o 
  -3   0  12     2901.51     2729.45     78.62 o 
  -2   0  12        0.16       22.08     13.22 o 
  -1   0  12     5101.27     5170.57    113.94 o 
   0   0  12      166.82      124.51     15.15 o 
   1   0  12     1040.22     1416.90     39.21 o 
   2   0  12      397.78      416.76     33.81 o 
   3   0  12      611.15      547.33     35.83 o 
   4   0  12       55.71       24.64     17.70 o 
   5   0  12     2293.55     2021.93     77.22 o 
   6   0  12      574.92      638.02     67.27 o 
   7   0  12      734.91      708.38     98.31 o 
   8   0  12       16.19      -25.07     40.10 o 
  -8   1  12        3.64       20.73     28.69 o 
  -7   1  12      442.77      540.85     49.13 o 
  -6   1  12       25.85        1.43     18.84 o 
  -5   1  12      856.58      801.82     66.97 o 
  -4   1  12       17.51       16.64     14.94 o 
  -3   1  12       60.05       93.35     12.71 o 
  -2   1  12      100.82       99.05     12.70 o 
  -1   1  12      470.00      599.27     23.17 o 
   0   1  12       21.70       15.61      6.07 o 
   1   1  12     1288.50     1310.91     30.66 o 
   2   1  12      325.78      275.62     15.10 o 
   3   1  12     1813.28     1848.36     48.27 o 
   4   1  12      147.83      161.43     16.10 o 
   5   1  12      177.13      237.79     18.19 o 
   6   1  12       71.53       76.08     15.90 o 
   7   1  12       17.36      -25.08     25.08 o 
   8   1  12        9.15       46.08     32.78 o 
  -8   2  12       24.49       19.21     23.97 o 
  -7   2  12        0.76       16.09     21.21 o 
  -6   2  12       65.73       59.38     21.99 o 
  -5   2  12       15.71       33.08     17.95 o 
  -4   2  12        7.55      -11.99     11.99 o 
  -3   2  12       52.12       54.03     13.84 o 
  -2   2  12      257.49      262.96     17.53 o 
  -1   2  12      128.40      182.30     12.79 o 
   0   2  12        1.32        2.65      5.61 o 
   1   2  12      511.95      570.74     17.90 o 
   2   2  12      177.71      196.86     14.86 o 
   3   2  12      240.42      229.84     18.01 o 
   4   2  12       18.94       28.88     11.60 o 
   5   2  12        6.99       22.77      9.81 o 
   6   2  12       43.69       33.39     13.20 o 
   7   2  12       48.86       91.27     34.01 o 
   8   2  12       93.37       85.26     32.78 o 
  -8   3  12       17.71        7.77     22.10 o 
  -7   3  12      452.39      517.27     66.70 o 
  -6   3  12      112.86       69.43     29.82 o 
  -5   3  12       28.85       33.77     17.62 o 
  -4   3  12      312.45      288.88     28.97 o 
  -3   3  12      173.44      192.26     19.22 o 
  -2   3  12      128.85      152.59     14.19 o 
  -1   3  12      136.46      178.98     12.57 o 
   0   3  12     1073.27     1027.09     22.26 o 
   1   3  12     1374.28     1347.59     34.57 o 
   2   3  12        0.70        8.10     10.42 o 
   3   3  12     1371.78     1393.15     39.76 o 
   4   3  12       21.71       31.80      9.41 o 
   5   3  12      709.99      857.36     38.91 o 
   6   3  12        6.63       13.27     17.99 o 
   7   3  12        0.43       42.20     29.50 o 
   8   3  12        8.59        7.07     40.89 o 
  -8   4  12       65.87      139.54     31.39 o 
  -7   4  12        1.58       19.45     24.54 o 
  -6   4  12       57.39       44.61     22.50 o 
  -5   4  12       18.69       36.96     19.06 o 
  -4   4  12      213.35      189.77     25.14 o 
  -3   4  12     1344.24     1319.17     37.17 o 
  -2   4  12       13.49       17.61      8.80 o 
  -1   4  12     6427.61     6048.48     84.44 o 
   0   4  12     1016.85      897.91     27.24 o 
   1   4  12     3056.38     3179.44     55.12 o 
   2   4  12       32.20       45.29     10.99 o 
   3   4  12        3.02       11.69     12.13 o 
   4   4  12      137.48      122.27     28.20 o 
   5   4  12     2747.87     2953.08     88.28 o 
   6   4  12       44.15       37.66     19.69 o 
   7   4  12     1820.58     1870.93    101.06 o 
   8   4  12       38.47       16.94     27.59 o 
  -8   5  12        1.90       -2.75     22.31 o 
  -7   5  12       54.99       67.05     24.66 o 
  -6   5  12      249.89      279.49     42.77 o 
  -5   5  12     1456.35     1395.24     59.50 o 
  -4   5  12        0.12        7.59     11.87 o 
  -3   5  12      800.69      834.64     29.68 o 
  -2   5  12      259.90      246.78     16.06 o 
  -1   5  12     1624.25     1670.87     36.43 o 
   0   5  12     1040.99     1100.87     32.00 o 
   1   5  12      392.43      482.36     17.72 o 
   2   5  12      327.98      331.27     20.75 o 
   3   5  12     1906.06     1975.06     44.59 o 
   4   5  12       65.96       99.42     19.92 o 
   5   5  12     1081.60     1078.40     53.27 o 
   6   5  12      323.91      373.04     38.73 o 
   7   5  12        0.39       31.10     28.98 o 
   8   5  12      345.50      332.20     55.75 o 
  -8   6  12       51.45       80.99     27.94 o 
  -7   6  12        7.10       63.94     24.94 o 
  -6   6  12      146.83      129.66     27.77 o 
  -5   6  12      691.57      747.64     39.51 o 
  -4   6  12      141.77      172.10     20.75 o 
  -3   6  12      203.75      184.50     17.40 o 
  -2   6  12        1.13       19.50      7.73 o 
  -1   6  12      440.48      487.13     18.48 o 
   0   6  12      799.05      883.83     33.36 o 
   1   6  12     1400.63     1334.37     39.00 o 
   2   6  12      629.77      590.71     26.31 o 
   3   6  12     2897.91     2956.43     82.84 o 
   4   6  12        0.28       22.32     15.68 o 
   5   6  12       27.73       49.92     19.03 o 
   6   6  12       12.97       19.80     20.51 o 
   7   6  12       36.09       35.12     29.21 o 
   8   6  12       60.96       94.29     35.83 o 
  -8   7  12      387.41      416.75     46.95 o 
  -7   7  12     1002.54     1119.99     90.21 o 
  -6   7  12      222.18      142.68     28.27 o 
  -5   7  12        2.58       -3.95     13.23 o 
  -4   7  12      135.41      142.47     19.59 o 
  -3   7  12     2648.24     2492.62     58.76 o 
  -2   7  12       46.25       14.15     11.33 o 
  -1   7  12     4393.48     4235.90     73.01 o 
   0   7  12      193.84      237.45     15.73 o 
   1   7  12     1097.11     1272.54     32.05 o 
   2   7  12       39.12       51.70     12.86 o 
   3   7  12       62.57       70.93     19.24 o 
   4   7  12      896.04      840.79     40.14 o 
   5   7  12        1.59        7.55     16.46 o 
   6   7  12      182.59      202.34     30.39 o 
   7   7  12       15.45       35.36     28.48 o 
   8   7  12        7.19       70.73     33.69 o 
  -8   8  12      128.22      175.24     34.64 o 
  -7   8  12     1021.79     1079.45     63.56 o 
  -6   8  12       89.09       83.53     25.05 o 
  -5   8  12     1376.76     1482.09     70.21 o 
  -4   8  12      228.10      169.73     24.89 o 
  -3   8  12     1433.39     1322.08     42.42 o 
  -2   8  12     1742.79     1620.15     46.46 o 
  -1   8  12        3.38       73.79     12.60 o 
   0   8  12      320.50      293.12     20.45 o 
   1   8  12      894.97      827.93     55.69 o 
   2   8  12      272.50      351.71     24.18 o 
   3   8  12      586.36      557.96     40.00 o 
   4   8  12      331.72      396.63     27.60 o 
   5   8  12     1012.18      948.15     50.08 o 
   6   8  12      578.92      603.57     53.42 o 
   7   8  12       39.11       59.40     30.56 o 
   8   8  12       78.88      120.78     40.72 o 
  -8   9  12       19.75       25.19     28.39 o 
  -7   9  12      489.03      551.43     78.56 o 
  -6   9  12       36.91       19.25     23.16 o 
  -5   9  12      203.14      202.29     28.86 o 
  -4   9  12       13.27       42.59     16.30 o 
  -3   9  12       20.89       33.10     12.29 o 
  -2   9  12      389.36      508.24     28.01 o 
  -1   9  12     5411.84     5232.08    112.53 o 
   0   9  12     2231.35     2309.23     46.61 o 
   1   9  12      880.46     1181.69     30.25 o 
   2   9  12      889.35      860.76     36.68 o 
   3   9  12        0.26        5.11     12.72 o 
   4   9  12      104.28      134.50     19.37 o 
   5   9  12      559.54      584.13     54.04 o 
   6   9  12      798.82      865.33     73.62 o 
   7   9  12      314.54      326.76     50.43 o 
   8   9  12      751.53      881.62    173.62 o 
  -8  10  12      157.96      157.18     38.23 o 
  -7  10  12      162.78      105.62     33.33 o 
  -6  10  12      395.65      355.78     44.96 o 
  -5  10  12      426.66      517.39     48.18 o 
  -4  10  12      282.96      293.34     35.85 o 
  -3  10  12     1492.40     1468.45     54.81 o 
  -2  10  12      150.52      190.50     28.29 o 
  -1  10  12        0.74      202.11     22.24 o 
   0  10  12     1209.64     1216.47     36.76 o 
   1  10  12     2460.19     2296.45     56.99 o 
   2  10  12     2733.70     2523.01     64.05 o 
   3  10  12        0.02       42.27     18.76 o 
   4  10  12     1362.91     1407.33     66.01 o 
   5  10  12        6.43       31.00     15.77 o 
   6  10  12      422.78      421.50     50.21 o 
   7  10  12       68.64      122.35     57.00 o 
  -7  11  12       51.69       48.90     50.41 o 
  -6  11  12       64.07       59.55     44.60 o 
  -5  11  12       39.30       27.18     19.82 o 
  -4  11  12       35.73       49.27     19.16 o 
  -3  11  12      143.42      139.05     22.83 o 
  -2  11  12      191.47      222.86     25.57 o 
  -1  11  12      390.01      385.97     32.74 o 
   0  11  12     1097.42     1121.96     40.83 o 
   1  11  12       64.37      114.40     17.36 o 
   2  11  12      789.30      713.14     31.77 o 
   3  11  12      278.94      227.97     26.84 o 
   4  11  12       17.09        7.84     30.86 o 
   5  11  12       38.51       47.72     21.11 o 
   6  11  12      342.59      388.95     40.61 o 
   7  11  12      144.06      151.93     55.49 o 
  -7  12  12       17.55       76.24     40.94 o 
  -6  12  12      142.75      105.85     30.24 o 
  -5  12  12      129.41      139.34     44.97 o 
  -4  12  12       18.30       10.87     16.47 o 
  -3  12  12       47.74       65.25     19.47 o 
  -2  12  12       50.00       63.05     17.22 o 
  -1  12  12       91.64       92.33     18.70 o 
   0  12  12        4.34       43.59     15.85 o 
   1  12  12        7.92       -0.46     14.35 o 
   2  12  12      810.23      741.35     35.98 o 
   3  12  12        8.04       27.82     18.13 o 
   4  12  12      253.38      240.90     36.99 o 
   5  12  12        1.44       31.53     19.74 o 
   6  12  12        6.55       74.91     31.39 o 
   7  12  12        0.35       86.20     52.02 o 
  -7  13  12       26.84        2.78     26.73 o 
  -6  13  12      344.52      401.25     49.30 o 
  -5  13  12       22.20       77.35     25.63 o 
  -4  13  12     1138.23     1249.15     57.12 o 
  -3  13  12       82.02       94.59     21.32 o 
  -2  13  12      883.35      861.74     37.63 o 
  -1  13  12       28.77       16.55     12.20 o 
   0  13  12      814.79      734.08     32.61 o 
   1  13  12        0.03       22.45     15.54 o 
   2  13  12      354.31      407.27     30.58 o 
   3  13  12        3.05        7.25     17.55 o 
   4  13  12      396.54      424.38     77.89 o 
   5  13  12       21.62       30.69     27.72 o 
   6  13  12      614.88      593.90     91.97 o 
   7  13  12        4.24       97.84     55.96 o 
  -7  14  12        0.19        7.74     25.55 o 
  -6  14  12      387.61      218.84     82.78 o 
  -5  14  12       10.70       14.11     20.91 o 
  -4  14  12      113.68       72.40     23.01 o 
  -3  14  12       17.05       16.06     16.79 o 
  -2  14  12      279.52      367.36     42.14 o 
  -1  14  12       31.30       52.24     21.52 o 
   0  14  12     1445.44     1658.65     50.51 o 
   1  14  12       79.54       87.15     31.47 o 
   2  14  12     1269.07     1207.71     57.51 o 
   3  14  12      108.78      167.86     22.10 o 
   4  14  12      399.30      324.37     54.93 o 
   5  14  12       63.31       85.78     33.58 o 
   6  14  12      111.47      166.23     43.82 o 
   7  14  12       96.49      231.65     67.70 o 
  -6  15  12       92.83      102.99     32.90 o 
  -5  15  12       13.28       30.75     23.73 o 
  -4  15  12        8.72       39.41     28.33 o 
  -3  15  12       74.57      115.32     28.72 o 
  -2  15  12       16.61       33.64     25.27 o 
  -1  15  12        8.04       23.85     28.95 o 
   0  15  12       38.42       59.22     17.54 o 
   1  15  12      524.24      599.87    119.25 o 
   2  15  12        3.96       25.08     27.62 o 
   3  15  12       89.59       67.59     43.80 o 
   4  15  12       94.68      121.66     58.22 o 
   5  15  12        2.00       32.42     31.43 o 
   6  15  12        0.78       18.51     32.00 o 
  -6  16  12        0.27       32.43     25.98 o 
  -5  16  12        4.90       35.92     24.60 o 
  -4  16  12        8.33       16.47     60.42 o 
  -3  16  12      142.24      177.05     33.82 o 
  -2  16  12       17.48       33.68     29.32 o 
  -1  16  12      241.36      290.20     31.57 o 
   0  16  12      109.52      113.35     22.07 o 
   1  16  12       57.91       69.35     44.04 o 
   2  16  12     1265.69     1335.21     80.11 o 
   3  16  12      190.44      144.19     39.59 o 
   4  16  12      609.82      625.14     67.67 o 
   5  16  12        0.01        3.68     30.85 o 
   6  16  12        1.92       35.28     35.07 o 
  -6  17  12      255.74      303.06     86.37 o 
  -5  17  12       36.62       11.97     25.64 o 
  -4  17  12      132.25       86.09     63.34 o 
  -3  17  12        2.17       45.25     29.14 o 
  -2  17  12      143.48      152.86     32.43 o 
  -1  17  12        0.72       11.21     18.10 o 
   0  17  12      272.79      286.95     34.09 o 
   1  17  12        9.30       19.99     28.02 o 
   2  17  12      105.92       54.66     31.18 o 
   3  17  12        0.03       16.93     31.89 o 
   4  17  12       56.99       15.25     33.00 o 
   5  17  12       62.38       97.71     40.52 o 
   6  17  12      392.17      372.62     83.85 o 
  -5  18  12        7.75       10.14     24.69 o 
  -4  18  12        1.95       10.00     29.22 o 
  -3  18  12       72.56       51.66     32.33 o 
  -2  18  12       26.73       54.71     31.23 o 
  -1  18  12       17.40        9.62     20.46 o 
   0  18  12       71.85       42.24     30.54 o 
   1  18  12       91.96      203.11     59.63 o 
   2  18  12       10.29       -2.95     28.33 o 
   3  18  12       61.93       98.30     40.40 o 
   4  18  12      202.34      211.99     49.90 o 
   5  18  12        1.40        0.12     35.60 o 
  -5  19  12        8.70       39.33     28.73 o 
  -4  19  12        8.01       28.89     30.34 o 
  -3  19  12       53.02       97.36     36.65 o 
  -2  19  12       50.07       59.87     31.75 o 
  -1  19  12       50.55       26.09     30.30 o 
   0  19  12       14.48       -0.73     23.15 o 
   1  19  12       21.63        5.94     32.11 o 
   2  19  12       33.76        9.37     24.84 o 
   3  19  12      600.69      590.54    102.91 o 
   4  19  12        0.01       53.90     56.15 o 
   5  19  12       67.07      175.50     68.92 o 
  -4  20  12       49.83       16.90     39.91 o 
  -3  20  12        1.21       61.13     43.85 o 
  -2  20  12        1.07       -4.60     35.59 o 
  -1  20  12        6.05       29.11     33.52 o 
   0  20  12      261.23      267.80     72.30 o 
   1  20  12       94.84      239.16     70.89 o 
   2  20  12      228.82      133.90     63.48 o 
   3  20  12      111.03       97.19     62.07 o 
   4  20  12      135.71      188.74     74.84 o 
  -4  21  12       21.93       27.04     46.10 o 
  -3  21  12       33.51      154.47     54.18 o 
  -2  21  12      706.43      611.01     87.23 o 
  -1  21  12       74.10       97.99     37.53 o 
   0  21  12      202.40      194.18     70.33 o 
   1  21  12       71.16      -21.69     46.20 o 
   2  21  12        6.32      121.13     62.44 o 
   3  21  12      117.27      134.65     65.73 o 
  -3  22  12      104.38      134.93     58.03 o 
  -2  22  12       26.58       44.79     47.89 o 
  -1  22  12      202.86      249.30     74.37 o 
   0  22  12        9.59      -19.91     46.29 o 
   1  22  12       27.00       64.98     55.78 o 
   2  22  12        6.33        9.01     51.27 o 
  -1  23  12       66.11       36.62     54.93 o 
   0  23  12       16.97       84.23     63.95 o 
   1  23  12        1.33      112.68     68.45 o 
  -8   1  13       22.67       16.49     29.28 o 
  -7   1  13      368.34      575.77     51.05 o 
  -6   1  13        0.10       -1.48     17.30 o 
  -5   1  13     1271.48     1361.25     58.86 o 
  -4   1  13       28.35       37.08     17.36 o 
  -3   1  13      317.97      328.28     27.52 o 
  -2   1  13      522.18      599.12     24.62 o 
  -1   1  13     2120.25     1917.39     41.60 o 
   0   1  13       40.64       31.16      8.00 o 
   1   1  13      369.25      430.08     13.70 o 
   2   1  13       70.59       97.39     15.50 o 
   3   1  13      514.09      572.01     27.05 o 
   4   1  13      436.14      462.64     25.16 o 
   5   1  13      727.83      769.66     31.81 o 
   6   1  13      307.49      235.07     33.56 o 
   7   1  13       39.06       31.00     26.66 o 
   8   1  13       20.57       66.73     36.50 o 
  -8   2  13        1.02       11.34     20.75 o 
  -7   2  13       48.51       43.95     23.85 o 
  -6   2  13      224.86      218.86     32.79 o 
  -5   2  13        1.28        1.78     16.05 o 
  -4   2  13        5.46       33.67     16.37 o 
  -3   2  13     1627.85     1590.75     46.43 o 
  -2   2  13       64.45       37.59     10.96 o 
  -1   2  13     3954.10     3771.29     64.82 o 
   0   2  13     1443.72     1574.55     35.44 o 
   1   2  13     1648.73     1784.70     34.73 o 
   2   2  13      212.48      213.07     19.50 o 
   3   2  13        8.66        6.41     11.56 o 
   4   2  13      227.15      228.71     19.26 o 
   5   2  13      949.22     1068.86     72.44 o 
   6   2  13       57.38       36.31     20.61 o 
   7   2  13      318.14      288.03     49.65 o 
   8   2  13       21.01       95.30     35.53 o 
  -8   3  13        0.81      -12.21     25.74 o 
  -7   3  13      139.51      120.70     30.22 o 
  -6   3  13        6.92      -16.43     17.25 o 
  -5   3  13        0.42       33.97     18.00 o 
  -4   3  13      227.47      230.19     38.53 o 
  -3   3  13        5.79       15.81     11.75 o 
  -2   3  13      212.43      200.07     19.69 o 
  -1   3  13        2.46       28.59      8.32 o 
   0   3  13        0.26       13.05      6.93 o 
   1   3  13      389.43      468.89     19.22 o 
   2   3  13     1418.99     1334.76     41.43 o 
   3   3  13      337.75      336.92     22.12 o 
   4   3  13      113.24       79.41     13.59 o 
   5   3  13       58.61       75.35     14.69 o 
   6   3  13       72.57       44.93     20.55 o 
   7   3  13        3.99        4.84     26.88 o 
   8   3  13       77.94      136.78     52.21 o 
  -8   4  13       32.14       48.59     27.89 o 
  -7   4  13      244.37      160.12     32.07 o 
  -6   4  13      716.13      733.82     51.00 o 
  -5   4  13      810.63      841.11     41.50 o 
  -4   4  13     1350.52     1248.83     57.31 o 
  -3   4  13      474.30      488.87     35.46 o 
  -2   4  13      476.11      583.27     23.55 o 
  -1   4  13     1846.68     1718.85     35.50 o 
   0   4  13     1139.21     1229.12     35.11 o 
   1   4  13     1177.25     1207.14     30.18 o 
   2   4  13     3259.03     3079.99     70.43 o 
   3   4  13      192.08      194.49     17.96 o 
   4   4  13      694.41      700.07     34.56 o 
   5   4  13      258.36      272.96     36.56 o 
   6   4  13       99.39      101.19     26.25 o 
   7   4  13      150.50      192.79     43.29 o 
   8   4  13       58.60       87.05     35.51 o 
  -8   5  13      108.21      120.92     32.32 o 
  -7   5  13      632.55      584.14     51.05 o 
  -6   5  13       73.66       65.69     23.08 o 
  -5   5  13     1808.84     1658.95     54.95 o 
  -4   5  13      608.18      685.80     35.42 o 
  -3   5  13     1555.46     1484.82     40.83 o 
  -2   5  13     2399.79     2229.68     44.19 o 
  -1   5  13       73.01      129.46     14.91 o 
   0   5  13     2212.98     2176.86     52.53 o 
   1   5  13      230.14      189.83     19.08 o 
   2   5  13       32.80      107.01     15.61 o 
   3   5  13     1859.67     1849.46     49.51 o 
   4   5  13     1168.17     1332.29     54.49 o 
   5   5  13     1327.35     1300.77     65.31 o 
   6   5  13      351.58      401.61     40.12 o 
   7   5  13      192.25      207.50     45.32 o 
   8   5  13      212.26      259.57     51.51 o 
  -8   6  13        2.78        7.93     23.63 o 
  -7   6  13      176.39      269.56     62.20 o 
  -6   6  13       10.21       11.04     19.10 o 
  -5   6  13       55.61       56.24     18.47 o 
  -4   6  13       59.69       52.97     15.74 o 
  -3   6  13     3802.68     3643.74     70.70 o 
  -2   6  13      110.87      152.91     18.06 o 
  -1   6  13     6316.03     6036.50    102.66 o 
   0   6  13       19.58       24.14     16.20 o 
   1   6  13      756.27     1166.75     36.26 o 
   2   6  13     1125.66     1168.24     38.73 o 
   3   6  13        9.89       37.18     13.30 o 
   4   6  13      113.18      128.01     22.73 o 
   5   6  13      203.52      180.82     30.97 o 
   6   6  13      107.37       93.65     31.70 o 
   7   6  13       99.26      158.43     55.07 o 
   8   6  13      324.28      245.82    112.12 o 
  -8   7  13       73.04       77.95     33.18 o 
  -7   7  13      100.83      133.67     30.07 o 
  -6   7  13       66.13       59.91     21.99 o 
  -5   7  13      148.22      188.93     40.82 o 
  -4   7  13        0.13        5.68     14.74 o 
  -3   7  13     2012.75     1917.62     55.52 o 
  -2   7  13      304.89      396.97     24.96 o 
  -1   7  13      378.31      423.16     22.28 o 
   0   7  13       32.49       31.14      9.97 o 
   1   7  13      563.89      618.12     27.29 o 
   2   7  13     2584.10     2438.52     60.57 o 
   3   7  13      303.10      348.64     20.68 o 
   4   7  13      102.66       91.49     27.34 o 
   5   7  13       65.05       62.32     30.37 o 
   6   7  13       21.97       22.95     19.38 o 
   7   7  13       53.79       55.41     30.99 o 
   8   7  13       75.77      123.95     39.24 o 
  -8   8  13       23.53       16.53     27.82 o 
  -7   8  13      121.50      191.66     34.05 o 
  -6   8  13       53.07       14.53     18.57 o 
  -5   8  13      220.85      272.40     32.29 o 
  -4   8  13     1876.79     1844.69     62.92 o 
  -3   8  13     2020.03     1982.20     54.12 o 
  -2   8  13       25.26       35.93     13.85 o 
  -1   8  13      789.18      753.92     27.24 o 
   0   8  13        9.12       14.78      9.84 o 
   1   8  13      290.41      323.00     26.23 o 
   2   8  13      589.70      638.73     29.55 o 
   3   8  13      791.83      822.16     30.11 o 
   4   8  13     1041.08      978.35     53.41 o 
   5   8  13      203.67      151.73     25.99 o 
   6   8  13      399.25      395.82     39.38 o 
   7   8  13        0.44       79.78     31.26 o 
   8   8  13      182.82      200.90     46.34 o 
  -8   9  13       46.39       34.38     37.09 o 
  -7   9  13      705.33      739.75     84.83 o 
  -6   9  13      275.18      306.21     42.92 o 
  -5   9  13      582.67      643.39     52.40 o 
  -4   9  13       14.88      -10.67     16.03 o 
  -3   9  13      333.07      404.46     49.70 o 
  -2   9  13      116.96      106.91     32.15 o 
  -1   9  13      612.26      717.06     34.79 o 
   0   9  13      424.09      462.02     26.98 o 
   1   9  13      705.31      750.40     37.08 o 
   2   9  13       71.50       85.39     26.89 o 
   3   9  13     2448.10     2363.89     57.79 o 
   4   9  13       42.67       88.36     23.28 o 
   5   9  13      588.31      586.57     42.70 o 
   6   9  13        9.25       31.85     19.96 o 
   7   9  13      385.43      431.79    135.92 o 
  -7  10  13       45.90       34.60     27.27 o 
  -6  10  13      340.17      319.53     44.25 o 
  -5  10  13      381.25      340.27     41.65 o 
  -4  10  13      111.98      149.70     27.61 o 
  -3  10  13     1524.51     1467.08     56.40 o 
  -2  10  13      760.05      772.87     39.97 o 
  -1  10  13     2038.38     1915.61     79.02 o 
   0  10  13      507.32      521.07     42.45 o 
   1  10  13      356.00      518.24     38.09 o 
   2  10  13       69.09       87.82     17.35 o 
   3  10  13        9.14       46.43     12.12 o 
   4  10  13        4.77       22.95     22.72 o 
   5  10  13        2.52        8.70     22.65 o 
   6  10  13       41.82       39.03     25.42 o 
   7  10  13       80.37      136.44     55.12 o 
  -7  11  13      201.91      250.40     77.06 o 
  -6  11  13      390.69      371.54     45.72 o 
  -5  11  13      101.02       51.30     23.87 o 
  -4  11  13     1339.93     1346.47     94.01 o 
  -3  11  13       19.37       22.39     13.69 o 
  -2  11  13     1066.91     1027.91     45.15 o 
  -1  11  13      527.63      522.32     32.94 o 
   0  11  13       12.16       38.04     13.64 o 
   1  11  13       44.16       46.68     28.62 o 
   2  11  13       35.40       48.47     13.92 o 
   3  11  13       71.95      100.50     24.62 o 
   4  11  13      151.95      144.02     31.88 o 
   5  11  13       22.19       33.65     26.37 o 
   6  11  13       27.57       26.71     26.11 o 
   7  11  13      175.66       69.86     50.42 o 
  -7  12  13      393.37      411.99     98.68 o 
  -6  12  13       59.59       71.38     28.23 o 
  -5  12  13        0.06       17.33     19.35 o 
  -4  12  13       10.89       23.59     18.26 o 
  -3  12  13      539.12      599.82     74.35 o 
  -2  12  13      420.69      466.69     38.47 o 
  -1  12  13     1038.58     1023.99     43.52 o 
   0  12  13      307.59      342.10     26.05 o 
   1  12  13      539.58      579.73     36.84 o 
   2  12  13      396.36      405.00     26.70 o 
   3  12  13      217.36      256.99     33.42 o 
   4  12  13       24.56       29.76     22.78 o 
   5  12  13       28.47        5.34     19.30 o 
   6  12  13       63.30       86.20     34.72 o 
   7  12  13        4.42      116.72     55.68 o 
  -7  13  13       12.55       11.13     27.29 o 
  -6  13  13      194.56      188.66     48.21 o 
  -5  13  13       46.72       43.18     25.65 o 
  -4  13  13      262.17      274.01     33.78 o 
  -3  13  13       15.17       21.72     16.55 o 
  -2  13  13        0.32       15.18     20.54 o 
  -1  13  13      733.83      767.66     61.56 o 
   0  13  13      510.06      392.28     40.05 o 
   1  13  13       38.41       20.94     25.85 o 
   2  13  13      198.28      188.05     24.41 o 
   3  13  13       90.43       93.96     15.94 o 
   4  13  13      144.83      200.70     43.11 o 
   5  13  13      342.89      332.32     52.63 o 
   6  13  13        4.59       65.68     33.43 o 
   7  13  13       46.22       82.82     54.56 o 
  -6  14  13      494.78      522.66     56.23 o 
  -5  14  13       20.44       43.39     31.41 o 
  -4  14  13      791.84      711.06     54.17 o 
  -3  14  13      397.90      364.93     51.27 o 
  -2  14  13      742.80      779.58     53.62 o 
  -1  14  13      172.45      165.68     29.45 o 
   0  14  13      225.98      253.84     39.57 o 
   1  14  13      161.94      182.12     40.24 o 
   2  14  13      249.97      193.25     57.04 o 
   3  14  13      374.80      354.25     53.07 o 
   4  14  13      447.28      400.24     56.40 o 
   5  14  13       51.40      105.89     44.98 o 
   6  14  13      627.11      769.55    165.59 o 
  -6  15  13        0.92       -4.26     27.96 o 
  -5  15  13       15.17       32.40     25.15 o 
  -4  15  13      779.00      858.15    113.47 o 
  -3  15  13        7.61       44.82     24.62 o 
  -2  15  13     1127.02     1137.88     61.97 o 
  -1  15  13      464.09      593.00     46.43 o 
   0  15  13     1080.21     1024.38     73.72 o 
   1  15  13      522.15      611.23     59.91 o 
   2  15  13      536.48      480.10     56.32 o 
   3  15  13        1.35       29.69     30.96 o 
   4  15  13       56.80       43.99     60.38 o 
   5  15  13        3.26        0.39     31.26 o 
   6  15  13       11.96       50.95     33.86 o 
  -6  16  13       87.36      110.37     33.50 o 
  -5  16  13      127.43      159.16     34.34 o 
  -4  16  13        5.40        9.44     21.61 o 
  -3  16  13      200.97      187.07     39.89 o 
  -2  16  13        3.37       48.66     23.95 o 
  -1  16  13      128.68      183.08     31.58 o 
   0  16  13       20.10       13.02     26.79 o 
   1  16  13      235.37      317.74     49.86 o 
   2  16  13      404.66      440.31     54.66 o 
   3  16  13      246.48      239.08     47.64 o 
   4  16  13      374.15      479.56     64.08 o 
   5  16  13      145.58      184.51     47.54 o 
   6  16  13       82.62       97.47     38.32 o 
  -5  17  13        0.26       25.31     24.41 o 
  -4  17  13        0.62       -2.50     28.65 o 
  -3  17  13       72.72       55.24     33.51 o 
  -2  17  13      256.52      209.02     35.10 o 
  -1  17  13       67.08       23.72     54.32 o 
   0  17  13      350.09      378.65     53.12 o 
   1  17  13       14.98       37.68     27.95 o 
   2  17  13       10.21       25.72     31.62 o 
   3  17  13        3.19       -3.71     32.40 o 
   4  17  13       57.38      106.38     42.28 o 
   5  17  13       33.61        6.02     43.62 o 
  -5  18  13       33.31       26.39     31.25 o 
  -4  18  13     1064.81     1244.72    187.42 o 
  -3  18  13       47.28       89.10     34.93 o 
  -2  18  13      832.95     1008.84     74.34 o 
  -1  18  13        0.06        6.79     24.64 o 
   0  18  13      175.48      232.26     59.06 o 
   1  18  13        0.74       22.31     32.68 o 
   2  18  13      732.84      722.64     68.84 o 
   3  18  13        2.02       20.62     32.73 o 
   4  18  13      714.49      626.12     72.18 o 
   5  18  13       11.15       87.41     81.88 o 
  -4  19  13      477.74      462.05     70.66 o 
  -3  19  13       27.26       68.57     34.74 o 
  -2  19  13     2299.90     2669.52    116.90 o 
  -1  19  13       50.25       76.78     36.69 o 
   0  19  13      916.49      967.75    136.77 o 
   1  19  13        0.78      -18.80     43.10 o 
   2  19  13       69.39      135.43     81.74 o 
   3  19  13       68.62       61.87     40.90 o 
   4  19  13        1.55       39.32     38.43 o 
  -4  20  13        3.66       -1.60     40.75 o 
  -3  20  13       67.39       87.23     48.92 o 
  -2  20  13       68.72       88.45     47.61 o 
  -1  20  13       43.38       44.79     54.27 o 
   0  20  13      100.81      243.29     75.78 o 
   1  20  13       69.18       25.35     52.87 o 
   2  20  13       72.25      110.43     61.60 o 
   3  20  13        3.39      -15.21     52.87 o 
   4  20  13      450.02      433.35     98.59 o 
  -3  21  13        8.88       47.79     46.29 o 
  -2  21  13       15.35       45.35     43.76 o 
  -1  21  13      105.90      217.47     69.96 o 
   0  21  13       20.31       56.34     54.65 o 
   1  21  13        0.08       41.13     52.58 o 
   2  21  13       28.13       44.13     54.93 o 
   3  21  13        0.23       36.25     58.12 o 
  -2  22  13       58.48      103.38     54.27 o 
  -1  22  13        2.40        3.10     50.14 o 
   0  22  13       69.93       14.27     51.74 o 
   1  22  13       44.83       76.43     56.90 o 
   2  22  13       68.50      122.82     66.48 o 
  -8   0  14        5.46       51.66     36.36 o 
  -7   0  14      171.47      159.72     45.61 o 
  -6   0  14       31.46       30.63     40.71 o 
  -5   0  14     1722.15     1619.86     91.34 o 
  -4   0  14      283.80      214.16     39.99 o 
  -3   0  14     1381.27     1456.66     74.21 o 
  -2   0  14       39.19       70.26     18.05 o 
  -1   0  14      238.98      392.39     28.81 o 
   0   0  14        3.55       -1.64     12.30 o 
   1   0  14     1683.37     1652.25     57.50 o 
   2   0  14        0.10      -14.97     16.76 o 
   3   0  14      551.31      474.80     46.25 o 
   4   0  14      295.17      292.36     32.43 o 
   5   0  14      770.40      979.38    101.88 o 
   6   0  14      439.49      356.79     54.36 o 
   7   0  14      289.51      386.59     81.69 o 
   8   0  14        5.08       33.80     43.76 o 
  -8   1  14       23.83       20.67     25.65 o 
  -7   1  14      573.03      534.15     73.78 o 
  -6   1  14      328.46      308.79     38.24 o 
  -5   1  14      963.86     1047.33     55.14 o 
  -4   1  14      176.54      134.94     24.33 o 
  -3   1  14      166.80      186.74     20.46 o 
  -2   1  14        3.72       26.30     10.70 o 
  -1   1  14      171.73      188.59     15.91 o 
   0   1  14      320.19      336.38     18.09 o 
   1   1  14      140.55      170.63     13.29 o 
   2   1  14      147.25      128.85     18.12 o 
   3   1  14       15.43        3.91     12.43 o 
   4   1  14      147.51      140.35     17.71 o 
   5   1  14      163.97      168.43     24.26 o 
   6   1  14        1.69       34.84     20.50 o 
   7   1  14      329.73      350.01     53.65 o 
   8   1  14       39.98      101.74     37.75 o 
  -8   2  14       10.33       15.72     25.28 o 
  -7   2  14        6.73       17.70     21.14 o 
  -6   2  14       86.28       82.40     30.38 o 
  -5   2  14       13.07       -1.31     20.59 o 
  -4   2  14      138.28      108.82     21.70 o 
  -3   2  14      204.77      215.10     21.08 o 
  -2   2  14       22.00       20.48     10.20 o 
  -1   2  14      344.03      429.55     20.45 o 
   0   2  14       11.04       12.25     10.01 o 
   1   2  14      296.89      393.84     21.25 o 
   2   2  14      286.85      290.31     23.04 o 
   3   2  14      219.01      170.51     19.24 o 
   4   2  14       19.68        5.48     11.03 o 
   5   2  14      219.16      141.18     22.30 o 
   6   2  14       29.39       46.99     22.93 o 
   7   2  14       99.69       64.56     34.56 o 
   8   2  14       21.68       30.53     32.04 o 
  -8   3  14       11.68       36.36     27.61 o 
  -7   3  14       60.67       24.75     24.23 o 
  -6   3  14      620.84      635.85     50.24 o 
  -5   3  14      993.55     1024.97     54.61 o 
  -4   3  14      499.51      480.18     37.48 o 
  -3   3  14     3433.94     3319.42     74.40 o 
  -2   3  14        8.30       14.51     11.71 o 
  -1   3  14     1665.18     1495.35     43.65 o 
   0   3  14       61.70       75.16     11.58 o 
   1   3  14        0.44       95.90     14.89 o 
   2   3  14      679.58      697.83     34.29 o 
   3   3  14     1656.78     1624.31     78.83 o 
   4   3  14       21.82       18.16     11.49 o 
   5   3  14      889.80      817.43     49.18 o 
   6   3  14        3.80        5.76     19.69 o 
   7   3  14      676.68      623.87    137.75 o 
   8   3  14        0.50       33.96     32.82 o 
  -8   4  14        2.33       33.67     25.57 o 
  -7   4  14      517.39      595.57     53.17 o 
  -6   4  14       71.12       61.72     23.99 o 
  -5   4  14      511.02      489.64     35.14 o 
  -4   4  14      986.20      934.77     59.39 o 
  -3   4  14       19.11       56.56     12.41 o 
  -2   4  14      213.52      231.31     16.22 o 
  -1   4  14     1245.57     1414.91     36.09 o 
   0   4  14      994.52      949.82     27.88 o 
   1   4  14     5446.18     4897.58    100.10 o 
   2   4  14      484.40      467.45     35.96 o 
   3   4  14     4658.81     4357.40     92.78 o 
   4   4  14       20.37       45.89     12.50 o 
   5   4  14     1184.18     1130.52     43.83 o 
   6   4  14      171.90      165.91     29.34 o 
   7   4  14       16.64       22.27     30.81 o 
   8   4  14      290.44      279.76     92.49 o 
  -8   5  14      193.62      204.02     51.07 o 
  -7   5  14      377.26      307.51     41.20 o 
  -6   5  14      215.88      228.62     34.59 o 
  -5   5  14      300.57      232.54     27.93 o 
  -4   5  14       18.05       43.09     15.11 o 
  -3   5  14     1357.33     1238.34     42.34 o 
  -2   5  14      558.37      587.96     31.47 o 
  -1   5  14     2577.45     2578.27     52.03 o 
   0   5  14      820.95      835.35     32.28 o 
   1   5  14      841.15      938.42     36.87 o 
   2   5  14     2449.01     2375.36     61.39 o 
   3   5  14        1.37       20.55     12.46 o 
   4   5  14      714.02      724.66     41.42 o 
   5   5  14      329.43      404.86     43.27 o 
   6   5  14       79.89       69.84     23.02 o 
   7   5  14      302.83      354.09     55.94 o 
   8   5  14        4.43       15.85     30.08 o 
  -8   6  14       97.62       77.46     28.90 o 
  -7   6  14       63.64       26.63     23.86 o 
  -6   6  14      774.31      851.32     55.74 o 
  -5   6  14     1165.87     1107.16     69.72 o 
  -4   6  14     2099.40     1903.91     65.07 o 
  -3   6  14     2899.53     2688.24     65.59 o 
  -2   6  14      251.37      262.35     21.98 o 
  -1   6  14     1707.74     1507.15     38.12 o 
   0   6  14      653.63      652.13     27.96 o 
   1   6  14       42.07      151.62     18.72 o 
   2   6  14      813.45      833.95     34.53 o 
   3   6  14       28.02       97.67     15.34 o 
   4   6  14      629.40      597.50     35.81 o 
   5   6  14      183.06      152.08     30.53 o 
   6   6  14       46.77       74.61     23.57 o 
   7   6  14       92.73      155.08     43.52 o 
   8   6  14       26.72       81.01     60.10 o 
  -8   7  14      149.13      146.23     34.20 o 
  -7   7  14      839.71      946.02     62.93 o 
  -6   7  14      475.33      503.48     45.20 o 
  -5   7  14     1101.88     1018.72     55.05 o 
  -4   7  14     1625.02     1593.37     59.26 o 
  -3   7  14      988.14     1000.52     39.45 o 
  -2   7  14      887.75      933.90     35.59 o 
  -1   7  14      280.69      278.06     20.57 o 
   0   7  14       93.36      128.14     14.32 o 
   1   7  14      204.89      223.90     21.18 o 
   2   7  14      169.45      215.20     20.80 o 
   3   7  14      346.48      410.01     34.43 o 
   4   7  14       23.08       49.65     25.35 o 
   5   7  14     1665.01     1697.60    102.10 o 
   6   7  14      362.42      297.08     40.35 o 
   7   7  14       15.41       35.09     31.54 o 
  -8   8  14       62.95       78.30     34.26 o 
  -7   8  14      105.73       63.14     34.91 o 
  -6   8  14       39.06       49.34     26.16 o 
  -5   8  14       39.27       16.83     18.46 o 
  -4   8  14      166.61      137.92     23.52 o 
  -3   8  14      246.56      275.71     23.93 o 
  -2   8  14      296.49      311.67     23.64 o 
  -1   8  14      670.48      730.83     30.83 o 
   0   8  14     1888.88     1903.95     43.12 o 
   1   8  14      848.23      925.00     59.16 o 
   2   8  14     1350.80     1206.71     41.63 o 
   3   8  14     1100.34     1100.98     38.40 o 
   4   8  14      117.79      146.00     50.61 o 
   5   8  14       19.43       52.44     22.97 o 
   6   8  14        0.22       24.90     20.37 o 
   7   8  14      306.62      230.26     47.63 o 
  -7   9  14       11.53       45.32     28.04 o 
  -6   9  14       50.50       78.72     28.82 o 
  -5   9  14      363.19      264.96     42.96 o 
  -4   9  14       45.33       10.14     19.05 o 
  -3   9  14      295.91      253.52     48.75 o 
  -2   9  14        5.70       40.34     24.46 o 
  -1   9  14     1050.03     1067.83     42.74 o 
   0   9  14      152.48      140.38     16.22 o 
   1   9  14      202.36      287.27     44.14 o 
   2   9  14     1291.54     1281.81     49.18 o 
   3   9  14      792.33      804.39     43.38 o 
   4   9  14     1475.58     1374.36     63.22 o 
   5   9  14      221.27      190.37     36.79 o 
   6   9  14      279.82      279.63     69.39 o 
   7   9  14      173.01      155.50     61.22 o 
  -7  10  14       94.87      150.89     36.37 o 
  -6  10  14        1.42      -20.90     20.90 o 
  -5  10  14      217.84      179.87     33.26 o 
  -4  10  14     1969.32     2045.77     80.62 o 
  -3  10  14       38.71       28.48     14.63 o 
  -2  10  14     1020.58     1089.72     64.95 o 
  -1  10  14       63.63      162.05     20.84 o 
   0  10  14       83.44       76.27     16.85 o 
   1  10  14     1281.15     1189.30     48.32 o 
   2  10  14       17.23       85.14     17.34 o 
   3  10  14      134.60      100.50     18.43 o 
   4  10  14      488.73      474.46     59.41 o 
   5  10  14       21.51       23.89     21.71 o 
   6  10  14        0.29       64.32     46.39 o 
   7  10  14        9.62       22.16     42.91 o 
  -7  11  14      112.88      118.03     36.67 o 
  -6  11  14      102.60       78.93     30.17 o 
  -5  11  14       16.54        1.37     20.63 o 
  -4  11  14       76.82       65.40     21.98 o 
  -3  11  14       48.11       32.85     15.74 o 
  -2  11  14      178.65      188.73     24.82 o 
  -1  11  14        0.67        9.27     14.75 o 
   0  11  14       68.19      111.20     40.94 o 
   1  11  14       78.01       95.20     22.53 o 
   2  11  14       23.32       54.32     17.12 o 
   3  11  14       51.98       49.37     27.51 o 
   4  11  14       11.16       14.24     29.68 o 
   5  11  14       85.83       75.39     32.45 o 
   6  11  14      153.67      294.47     74.46 o 
   7  11  14        6.86       75.78     48.08 o 
  -7  12  14        7.69       36.89     38.84 o 
  -6  12  14      288.27      287.06     43.99 o 
  -5  12  14        0.99       -0.44     21.06 o 
  -4  12  14      178.70      253.40     37.01 o 
  -3  12  14       22.67       57.27     16.81 o 
  -2  12  14      553.73      609.75     38.97 o 
  -1  12  14       14.67       40.12     20.00 o 
   0  12  14       23.07       16.34     40.28 o 
   1  12  14      491.25      494.85     73.52 o 
   2  12  14        4.96      105.92     50.14 o 
   3  12  14       42.67       60.07     15.65 o 
   4  12  14        0.74       25.18     25.22 o 
   5  12  14       95.27      111.10     30.59 o 
   6  12  14       86.01       64.79     50.89 o 
   7  12  14      116.77      250.24     73.99 o 
  -7  13  14       87.10       89.23     61.83 o 
  -6  13  14       10.03       -5.44     24.39 o 
  -5  13  14        1.68       -2.53     34.57 o 
  -4  13  14      125.47      162.94     55.46 o 
  -3  13  14       68.12       64.98     26.74 o 
  -2  13  14      431.53      392.99     40.88 o 
  -1  13  14     1584.14     1600.41     66.85 o 
   0  13  14       82.89       60.94     45.17 o 
   1  13  14      122.99      294.66     63.29 o 
   2  13  14      248.56      233.51     44.61 o 
   3  13  14      216.71      149.29     59.44 o 
   4  13  14      710.56      654.84     67.65 o 
   5  13  14       35.10       61.68     36.31 o 
   6  13  14      170.98      147.99     60.94 o 
  -6  14  14       93.50      140.66     35.88 o 
  -5  14  14       70.94      114.15     31.51 o 
  -4  14  14      181.25      130.37     30.18 o 
  -3  14  14      602.35      669.97     54.44 o 
  -2  14  14        0.88      -16.58     16.58 o 
  -1  14  14      364.69      354.18     50.00 o 
   0  14  14       63.71      121.41     53.15 o 
   1  14  14      208.00      208.12     41.57 o 
   2  14  14        9.23       34.58     30.52 o 
   3  14  14       12.63       40.19     32.51 o 
   4  14  14      119.08      147.26     41.76 o 
   5  14  14       48.54       47.34     54.70 o 
   6  14  14      187.54      179.78     46.62 o 
  -6  15  14        2.83       43.90     28.49 o 
  -5  15  14        2.82        8.59     21.47 o 
  -4  15  14        6.59       27.01     23.12 o 
  -3  15  14       59.46      107.53     32.16 o 
  -2  15  14      240.33      338.13     41.48 o 
  -1  15  14      129.02       78.75     28.46 o 
   0  15  14      193.44      191.27     59.25 o 
   1  15  14       13.95       44.69     31.95 o 
   2  15  14       20.73       47.00     46.01 o 
   3  15  14      111.91      172.04     43.23 o 
   4  15  14        0.39       32.37     33.67 o 
   5  15  14       36.75       59.77     66.25 o 
   6  15  14       31.37      205.21     47.18 o 
  -6  16  14      447.52      508.38     58.91 o 
  -5  16  14        0.01       17.76     25.21 o 
  -4  16  14      283.63      224.10     43.30 o 
  -3  16  14       12.15       48.62     29.05 o 
  -2  16  14      279.48      303.28     39.83 o 
  -1  16  14        3.34       28.89     24.27 o 
   0  16  14       13.20      -34.84     34.84 o 
   1  16  14       74.00       36.24     35.73 o 
   2  16  14       53.51       95.61     38.89 o 
   3  16  14      115.54      147.80     40.72 o 
   4  16  14      204.59      264.42     52.61 o 
   5  16  14      325.90      388.39     61.22 o 
  -5  17  14       15.44       51.14     28.98 o 
  -4  17  14       97.58       86.07     29.29 o 
  -3  17  14        3.69      -17.30     25.65 o 
  -2  17  14      587.36      534.99     58.32 o 
  -1  17  14       91.33       82.28     29.53 o 
   0  17  14      678.63      820.87     98.03 o 
   1  17  14      274.34      313.53     58.41 o 
   2  17  14       91.50      139.40     41.40 o 
   3  17  14      204.65      278.39     51.71 o 
   4  17  14       13.55      -31.13     31.13 o 
   5  17  14        0.03       50.88     39.54 o 
  -5  18  14       76.61       30.91     28.61 o 
  -4  18  14      196.01      180.31     50.09 o 
  -3  18  14      349.47      223.09     46.67 o 
  -2  18  14      105.32      136.70     37.59 o 
  -1  18  14      115.37      108.74     59.25 o 
   0  18  14      343.84      459.38     66.43 o 
   1  18  14       29.54       87.44     39.56 o 
   2  18  14       81.89       98.57     44.18 o 
   3  18  14       42.90       70.83     38.94 o 
   4  18  14      108.45      155.63     48.22 o 
  -4  19  14       74.00       86.96     42.21 o 
  -3  19  14      265.24      233.71     46.78 o 
  -2  19  14      389.57      406.36     58.59 o 
  -1  19  14       13.47      -39.06     39.06 o 
   0  19  14       15.02       31.84     34.11 o 
   1  19  14       99.53      134.04     43.51 o 
   2  19  14      240.07      264.70     52.87 o 
   3  19  14      176.48      211.83     50.55 o 
   4  19  14       45.13       62.81     59.49 o 
  -3  20  14      120.40      116.49     41.59 o 
  -2  20  14        2.90       17.00     31.04 o 
  -1  20  14       17.69       17.75     45.17 o 
   0  20  14       17.98       85.73     40.13 o 
   1  20  14        1.73       34.65     56.90 o 
   2  20  14       45.89       99.53     62.26 o 
   3  20  14      165.30      165.17     75.68 o 
  -3  21  14      169.96      207.24     62.63 o 
  -2  21  14      251.02      265.83     63.95 o 
   0  21  14      208.33      243.67     77.75 o 
   1  21  14      476.85      658.14    109.86 o 
   2  21  14       64.35       94.65     62.26 o 
   0  22  14        6.12       46.86     61.69 o 
   1  22  14       11.63       55.40     60.94 o 
  -8   1  15       18.58        6.44     25.03 o 
  -7   1  15        6.36       48.70     23.51 o 
  -6   1  15       67.89       36.41     24.49 o 
  -5   1  15      472.61      381.67     47.37 o 
  -4   1  15      790.59      826.60     46.60 o 
  -3   1  15      311.38      280.07     28.66 o 
  -2   1  15        5.06       24.65     11.14 o 
  -1   1  15     1364.34     1410.25     36.69 o 
   0   1  15      381.53      388.74     21.14 o 
   1   1  15      326.07      363.25     21.41 o 
   2   1  15      141.19      134.92     19.21 o 
   3   1  15      107.27       96.65     17.29 o 
   4   1  15       36.44       62.73     18.79 o 
   5   1  15       71.76      101.47     33.45 o 
   6   1  15        4.07       74.01     32.64 o 
   7   1  15      121.82      213.61     47.02 o 
   8   1  15       37.70       75.36     36.56 o 
  -8   2  15      325.65      381.32     48.63 o 
  -7   2  15      399.44      408.41     46.85 o 
  -6   2  15       25.13       39.47     23.43 o 
  -5   2  15       47.04       37.60     20.40 o 
  -4   2  15       82.32       84.91     21.55 o 
  -3   2  15       57.91       68.32     19.48 o 
  -2   2  15      179.41      164.37     18.37 o 
  -1   2  15        7.73       94.78     14.17 o 
   0   2  15       66.95       70.59     11.81 o 
   1   2  15     2025.37     1900.23     48.25 o 
   2   2  15      108.87      101.92     18.51 o 
   3   2  15      940.29      874.90     36.13 o 
   4   2  15      129.61      107.31     20.91 o 
   5   2  15      758.10      724.75     64.14 o 
   6   2  15      100.98      151.07     49.95 o 
   7   2  15        7.04        7.16     29.04 o 
   8   2  15       84.59      164.30     43.38 o 
  -8   3  15      371.39      298.00     44.28 o 
  -7   3  15      257.60      179.55     34.58 o 
  -6   3  15      193.71      187.05     32.71 o 
  -5   3  15     1619.46     1624.11     65.98 o 
  -4   3  15      100.88      113.48     22.88 o 
  -3   3  15      301.11      355.04     23.32 o 
  -2   3  15        3.98        2.84      8.17 o 
  -1   3  15       55.41      114.84     14.53 o 
   0   3  15      591.21      655.22     24.14 o 
   1   3  15      855.08      756.93     30.74 o 
   2   3  15       28.49       35.92     15.99 o 
   3   3  15      917.83      895.07     36.52 o 
   4   3  15        2.42        7.36     20.26 o 
   5   3  15       53.54       58.19     28.90 o 
   6   3  15       15.44       27.40     28.15 o 
   7   3  15        6.25       15.39     27.55 o 
   8   3  15       40.05       40.50     31.23 o 
  -8   4  15      144.12      190.18     37.70 o 
  -7   4  15        8.00       36.64     26.10 o 
  -6   4  15       31.58       49.96     22.12 o 
  -5   4  15      331.15      275.07     33.31 o 
  -4   4  15      292.58      228.47     26.17 o 
  -3   4  15     1602.94     1662.06     50.43 o 
  -2   4  15     4235.65     4150.46    110.98 o 
  -1   4  15      691.58      729.42     26.83 o 
   0   4  15      337.54      339.43     19.14 o 
   1   4  15      160.16      206.09     18.65 o 
   2   4  15      973.12     1154.73     53.47 o 
   3   4  15      606.17      562.88     37.98 o 
   4   4  15       35.44       48.26     15.69 o 
   5   4  15     1907.76     1638.07    145.83 o 
   6   4  15      206.33      204.56     43.42 o 
   7   4  15      161.71      108.91     37.50 o 
   8   4  15        1.17       96.35     35.14 o 
  -8   5  15      252.83      317.78     44.33 o 
  -7   5  15       73.83      101.55     40.21 o 
  -6   5  15      201.22      280.80     43.79 o 
  -5   5  15        0.41       -7.26     18.75 o 
  -4   5  15      125.60      168.35     26.47 o 
  -3   5  15       26.10       26.82     12.78 o 
  -2   5  15       45.99       52.25     16.58 o 
  -1   5  15     1051.24     1228.71     34.61 o 
   0   5  15     1374.13     1342.19     44.36 o 
   1   5  15     3522.08     3367.89     78.32 o 
   2   5  15      545.90      494.88     29.04 o 
   3   5  15     1073.76     1027.80     53.30 o 
   4   5  15      519.11      584.79     40.66 o 
   5   5  15       43.32       45.60     20.72 o 
   6   5  15        0.62       40.01     28.22 o 
   7   5  15      900.99      924.96     80.34 o 
  -8   6  15        0.06      -10.75     25.44 o 
  -7   6  15        0.92       24.28     23.80 o 
  -6   6  15      228.52      217.15     46.90 o 
  -5   6  15      235.26      217.20     37.30 o 
  -4   6  15      213.40      213.49     28.35 o 
  -3   6  15      334.39      339.87     26.27 o 
  -2   6  15        3.43        1.25     11.31 o 
  -1   6  15     1231.12     1258.27     35.36 o 
   0   6  15        3.69       -4.81     13.90 o 
   1   6  15     1258.55     1313.37     44.26 o 
   2   6  15        7.65       23.21     19.22 o 
   3   6  15     3755.28     3298.04     78.16 o 
   4   6  15      238.85      270.16     24.76 o 
   5   6  15      705.83      821.20     68.31 o 
   6   6  15      245.49      268.72     84.89 o 
   7   6  15      323.07      507.03    127.09 o 
  -7   7  15      437.88      529.52     51.10 o 
  -6   7  15        7.91       17.73     20.78 o 
  -5   7  15       41.04       41.95     24.58 o 
  -4   7  15        8.13       11.07     28.26 o 
  -3   7  15      123.60      140.43     21.54 o 
  -2   7  15      365.00      361.59     37.05 o 
  -1   7  15        2.40       82.49     14.72 o 
   0   7  15      224.95      250.86     22.79 o 
   1   7  15      547.20      537.71     31.82 o 
   2   7  15      107.61      131.39     18.33 o 
   3   7  15       39.37       79.29     15.92 o 
   4   7  15      345.37      424.06     45.77 o 
   5   7  15       97.91       72.95     25.72 o 
   6   7  15      462.64      383.20     75.87 o 
   7   7  15       44.03      100.80     34.32 o 
  -7   8  15       30.48       34.58     24.76 o 
  -6   8  15       31.91       16.50     24.23 o 
  -5   8  15       90.25       93.95     36.95 o 
  -4   8  15        1.90        5.82     17.50 o 
  -3   8  15        9.23       32.10     14.14 o 
  -2   8  15       49.36       60.27     15.40 o 
  -1   8  15      321.10      353.68     26.39 o 
   0   8  15      441.34      447.52     43.52 o 
   1   8  15      435.44      492.48     32.89 o 
   2   8  15      160.73      169.29     19.82 o 
   3   8  15      203.26      196.91     27.39 o 
   4   8  15      177.25      191.89     26.37 o 
   5   8  15       69.67       95.89     28.46 o 
   6   8  15       16.31       98.88     32.66 o 
   7   8  15       12.82      107.21     75.54 o 
  -7   9  15      389.15      464.91     69.63 o 
  -6   9  15      119.60      146.17     49.56 o 
  -5   9  15      195.08      164.89     34.08 o 
  -4   9  15       35.27       40.96     22.56 o 
  -3   9  15       21.55       48.80     27.19 o 
  -2   9  15      662.77      625.35     35.93 o 
  -1   9  15      125.38      117.98     20.26 o 
   0   9  15       80.31       84.53     26.29 o 
   1   9  15      227.05      257.90     26.40 o 
   2   9  15      395.65      475.51     62.15 o 
   3   9  15      113.43       58.75     19.31 o 
   4   9  15      235.25      119.91     57.75 o 
   5   9  15        9.09       36.63     31.36 o 
   6   9  15        0.45       26.48     44.70 o 
   7   9  15      727.57      638.24    103.76 o 
  -7  10  15       16.22       28.46     31.08 o 
  -6  10  15       40.95       79.55     30.22 o 
  -5  10  15        0.55       -1.11     20.65 o 
  -4  10  15       30.81       16.55     22.89 o 
  -3  10  15       31.32       30.10     14.26 o 
  -2  10  15      305.32      291.92     33.21 o 
  -1  10  15       81.34       94.62     18.43 o 
   0  10  15      402.41      456.82     42.81 o 
   1  10  15      129.05      177.29     39.55 o 
   2  10  15        7.83       38.19     16.04 o 
   3  10  15      728.40      825.17     48.34 o 
   4  10  15        2.21       46.70     30.49 o 
   5  10  15      885.30      756.33     76.50 o 
   6  10  15       37.11       17.28     43.19 o 
   7  10  15      469.94      386.40     88.36 o 
  -7  11  15       29.94       37.05     29.29 o 
  -6  11  15       78.33       73.39     30.23 o 
  -5  11  15       66.06       87.86     27.45 o 
  -4  11  15       11.72       14.45     21.07 o 
  -3  11  15       60.20       61.38     18.40 o 
  -2  11  15       28.47       46.21     17.45 o 
  -1  11  15        3.52       23.67     22.25 o 
   0  11  15      211.90      218.32     58.59 o 
   1  11  15      573.35      400.39     67.51 o 
   2  11  15      264.76      250.51     54.93 o 
   3  11  15      440.17      422.46     79.91 o 
   4  11  15      259.13      229.46     49.20 o 
   5  11  15       94.26       56.68     25.31 o 
   6  11  15       80.46       55.78     50.24 o 
   7  11  15        2.53      106.29     54.18 o 
  -6  12  15      658.80      720.00     88.88 o 
  -5  12  15       37.18       22.53     22.50 o 
  -4  12  15      334.18      407.90     58.34 o 
  -3  12  15        4.05       27.11     19.72 o 
  -2  12  15       17.75       17.63     19.96 o 
  -1  12  15     1459.35     1619.21     75.46 o 
   0  12  15       26.74        8.64     41.97 o 
   1  12  15     2005.47     1544.28    118.13 o 
   2  12  15       73.76       82.16     49.39 o 
   3  12  15      405.11      309.87     72.87 o 
   4  12  15        0.76       57.91     34.86 o 
   5  12  15       33.35      -10.13     22.65 o 
   6  12  15        0.14       28.26     46.39 o 
  -6  13  15      416.69      414.41     63.88 o 
  -5  13  15       23.67       21.48     22.97 o 
  -4  13  15      383.23      353.59     61.87 o 
  -3  13  15      504.57      503.57     41.69 o 
  -2  13  15       21.83       24.04     25.22 o 
  -1  13  15       98.41      108.81     29.33 o 
   0  13  15       22.80       10.14     40.28 o 
   1  13  15       63.68       98.03     47.61 o 
   2  13  15        2.57       34.84     45.45 o 
   3  13  15       18.74        0.09     38.41 o 
   4  13  15       51.78       68.08     53.71 o 
   5  13  15      245.50      399.73     86.76 o 
   6  13  15       44.47       74.65     51.27 o 
  -6  14  15       15.19       24.64     29.07 o 
  -5  14  15      103.37       97.20     30.76 o 
  -4  14  15        0.43        0.12     21.27 o 
  -3  14  15      158.22      168.57     48.12 o 
  -2  14  15      293.26      246.33     35.15 o 
  -1  14  15       99.13      128.97     30.61 o 
   0  14  15     1769.68     1907.76    140.76 o 
   1  14  15      124.54       79.25     49.30 o 
   2  14  15      368.54      312.03     70.14 o 
   3  14  15      108.63       46.57     51.36 o 
   4  14  15       45.36       93.43     52.11 o 
   5  14  15       63.54       18.03     48.83 o 
   6  14  15      282.96      298.98     81.32 o 
  -6  15  15      154.13      195.95     40.86 o 
  -5  15  15      401.02      415.74     50.62 o 
  -4  15  15      229.38      247.97     39.55 o 
  -3  15  15       25.77       46.29     29.80 o 
  -2  15  15      464.69      389.18     49.09 o 
  -1  15  15      247.41      336.63     74.46 o 
   0  15  15      164.30      196.53     61.32 o 
   1  15  15       82.61       72.30     49.20 o 
   2  15  15     1075.40      952.61    103.01 o 
   3  15  15      210.14      135.25     42.86 o 
   4  15  15      793.17      602.65     71.61 o 
   5  15  15      165.96      132.87     59.53 o 
  -5  16  15       14.28       36.83     26.26 o 
  -4  16  15       89.22      106.41     29.79 o 
  -3  16  15       96.77      173.06     43.02 o 
  -2  16  15      670.55      654.88     62.06 o 
  -1  16  15      405.20      342.73     75.59 o 
   0  16  15      178.81      161.04     59.91 o 
   1  16  15      126.44      103.57     55.68 o 
   2  16  15        1.72       11.84     34.19 o 
   3  16  15      275.74      209.03     49.40 o 
   4  16  15       43.72       66.42     38.26 o 
   5  16  15        0.03       33.56     39.61 o 
  -5  17  15        4.33        3.04     32.76 o 
  -4  17  15        0.23       -5.03     37.00 o 
  -3  17  15      255.09      285.48    121.27 o 
  -2  17  15        4.46        4.18     27.86 o 
  -1  17  15        0.21      -21.78     40.10 o 
   0  17  15        0.16      -37.75     37.75 o 
   1  17  15        1.61      -16.81     42.44 o 
   2  17  15      193.99      200.58     47.13 o 
   3  17  15        0.24        9.67     33.80 o 
   4  17  15       29.34       53.71     53.19 o 
   5  17  15      166.36      246.26     55.61 o 
  -4  18  15      423.38      451.77     57.46 o 
  -3  18  15       14.28      -17.17     29.22 o 
  -2  18  15      925.09     1069.32     78.32 o 
  -1  18  15      121.57      161.88     64.88 o 
   0  18  15     1167.58     1298.16    124.79 o 
   1  18  15       52.16       41.13     53.34 o 
   2  18  15      122.89      213.24     71.04 o 
   3  18  15        8.15       33.61     38.96 o 
   4  18  15      109.60      127.96     48.42 o 
  -4  19  15      518.55      597.47    101.16 o 
  -3  19  15       44.56       33.64     32.36 o 
  -2  19  15        0.02      -40.75     41.88 o 
  -1  19  15       26.38      -20.38     40.94 o 
   0  19  15      180.19      130.05     58.97 o 
   1  19  15       43.50       76.91     37.72 o 
   2  19  15      622.01      729.01    108.69 o 
   3  19  15        8.17        8.22     35.94 o 
  -3  20  15        4.23        0.06     35.16 o 
  -2  20  15      235.93      141.69     70.33 o 
  -1  20  15       57.31       -5.45     45.07 o 
   0  20  15       46.39       30.14     50.05 o 
   1  20  15       13.14       16.84     45.73 o 
   2  20  15       20.06       25.44     38.35 o 
   3  20  15      111.84      125.54     75.21 o 
   1  21  15        3.48       25.63     56.53 o 
  -8   0  16      475.67      497.65     75.73 o 
  -7   0  16       12.51       44.52     38.92 o 
  -6   0  16      122.11      164.56     44.51 o 
  -5   0  16      625.04      419.35     86.29 o 
  -4   0  16      546.62      627.12     62.10 o 
  -3   0  16     1083.74     1000.19     66.27 o 
  -2   0  16        0.65       31.15     16.14 o 
  -1   0  16       93.26       74.26     24.17 o 
   0   0  16      605.97      635.80     34.23 o 
   1   0  16      320.06      398.45     39.30 o 
   2   0  16     1167.13      979.12     56.72 o 
   3   0  16     1036.96     1012.65     57.65 o 
   4   0  16     1270.45     1426.71    111.74 o 
   5   0  16      141.30      202.45     54.74 o 
   6   0  16      389.11      603.31     91.18 o 
   7   0  16        2.39       86.29     51.55 o 
  -8   1  16        0.35        9.22     26.38 o 
  -7   1  16        0.04      -15.96     20.54 o 
  -6   1  16       98.33       35.37     23.02 o 
  -5   1  16      110.79      128.20     34.11 o 
  -4   1  16       56.85       40.34     19.57 o 
  -3   1  16       33.00       22.14     16.67 o 
  -2   1  16      775.93      847.87     31.76 o 
  -1   1  16       97.97      168.92     16.22 o 
   0   1  16      308.39      328.90     19.32 o 
   1   1  16       87.99      117.33     19.53 o 
   2   1  16     1019.08     1015.52     40.85 o 
   3   1  16      355.71      361.90     26.66 o 
   4   1  16       34.54       44.64     29.42 o 
   5   1  16        8.43       17.60     23.67 o 
   6   1  16       46.63       22.02     27.67 o 
   7   1  16       24.80       74.11     36.02 o 
  -8   2  16        6.09        2.87     25.75 o 
  -7   2  16       83.11       70.72     28.11 o 
  -6   2  16       13.31       31.46     22.82 o 
  -5   2  16      301.18      321.77     37.74 o 
  -4   2  16       10.46       29.82     18.42 o 
  -3   2  16       65.94       92.98     21.02 o 
  -2   2  16       14.33       31.78     11.75 o 
  -1   2  16       17.56       66.77     12.32 o 
   0   2  16       10.03        9.45     10.30 o 
   1   2  16      402.79      442.37     29.09 o 
   2   2  16       12.41       35.12     15.35 o 
   3   2  16      285.32      251.88     23.37 o 
   4   2  16       21.50      -16.09     51.03 o 
   5   2  16      131.51      140.16     50.57 o 
   6   2  16        5.08       77.07     32.70 o 
   7   2  16       26.69      147.00     42.57 o 
  -8   3  16       50.47       85.92     32.02 o 
  -7   3  16      172.73      208.63     37.06 o 
  -6   3  16       83.00       71.71     27.47 o 
  -5   3  16       37.79       20.49     20.72 o 
  -4   3  16       58.08       75.88     19.81 o 
  -3   3  16      275.43      283.22     29.88 o 
  -2   3  16     1290.28     1302.91     53.59 o 
  -1   3  16      125.01      175.84     32.78 o 
   0   3  16     1047.22      951.05     29.39 o 
   1   3  16      851.90      825.39     36.94 o 
   2   3  16      196.92      245.33     23.78 o 
   3   3  16       85.21       90.29     22.24 o 
   4   3  16       32.16       18.50     26.16 o 
   5   3  16       32.97       88.59     31.74 o 
   6   3  16      101.77      167.64     39.24 o 
   7   3  16      134.88       98.32     38.25 o 
  -7   4  16      216.69      258.85     51.10 o 
  -6   4  16      824.72      906.37     58.66 o 
  -5   4  16     1697.26     1771.09     75.76 o 
  -4   4  16      731.85      685.04     44.88 o 
  -3   4  16     1737.21     1713.27     59.88 o 
  -2   4  16        6.69       50.88     13.97 o 
  -1   4  16      326.43      284.42     19.68 o 
   0   4  16      595.89      569.50     27.41 o 
   1   4  16       41.92       52.46     13.67 o 
   2   4  16      351.61      335.60     26.36 o 
   3   4  16      214.39      176.22     24.79 o 
   4   4  16      625.19      558.26     55.56 o 
   5   4  16      640.92      547.87     68.08 o 
   6   4  16       39.80      106.43     35.01 o 
   7   4  16      579.92      607.39     70.88 o 
  -7   5  16      410.52      364.88     78.43 o 
  -6   5  16      172.59      148.09     30.02 o 
  -5   5  16      339.86      364.08     38.90 o 
  -4   5  16     1814.24     1814.66     65.72 o 
  -3   5  16        7.52       35.10     13.86 o 
  -2   5  16     4442.58     4287.90     86.99 o 
  -1   5  16      208.36      188.42     17.55 o 
   0   5  16      582.91      591.16     40.17 o 
   1   5  16      172.68      153.15     23.87 o 
   2   5  16      772.18      900.47     37.96 o 
   3   5  16     1427.87     1341.56     53.95 o 
   4   5  16     1420.56     1345.48     76.15 o 
   5   5  16      652.72      611.43     64.02 o 
   6   5  16      510.80      474.79     59.71 o 
   7   5  16      261.84      214.99     88.17 o 
  -7   6  16       83.35       54.82     27.80 o 
  -6   6  16      282.58      276.30     36.95 o 
  -5   6  16      653.85      707.23     66.35 o 
  -4   6  16        1.43       25.34     18.63 o 
  -3   6  16        1.33       28.87     13.97 o 
  -2   6  16      622.81      677.46     32.95 o 
  -1   6  16      508.16      745.30     31.67 o 
   0   6  16     4020.06     4328.62    117.40 o 
   1   6  16     3558.10     3040.06     74.40 o 
   2   6  16      955.00      935.61     44.78 o 
   3   6  16     1620.63     1546.94     58.11 o 
   4   6  16       34.81       62.86     35.02 o 
   5   6  16        4.98       52.44     25.35 o 
   6   6  16      556.55      554.89     73.19 o 
   7   6  16        1.81       86.51     34.30 o 
  -7   7  16        0.88        9.40     28.31 o 
  -6   7  16      242.08      208.97     40.49 o 
  -5   7  16       68.29       28.80     23.56 o 
  -4   7  16      226.52      138.13     25.67 o 
  -3   7  16      215.52      165.46     21.51 o 
  -2   7  16       31.04       77.59     16.18 o 
  -1   7  16     1735.08     1866.29     49.58 o 
   0   7  16      661.66      725.37     34.16 o 
   1   7  16     2569.86     2403.34     64.16 o 
   2   7  16     1704.06     1691.82     53.24 o 
   3   7  16       33.52      108.28     21.21 o 
   4   7  16      809.31      777.74     63.00 o 
   5   7  16      413.77      398.26     73.71 o 
   6   7  16      423.70      544.32     62.26 o 
   7   7  16      800.61     1109.99    120.57 o 
  -7   8  16      340.05      285.05     50.51 o 
  -6   8  16       86.93       76.81     29.83 o 
  -5   8  16      357.95      355.60     45.13 o 
  -4   8  16      126.97      103.82     27.82 o 
  -3   8  16      520.96      515.47     36.26 o 
  -2   8  16     1448.33     1296.25     48.73 o 
  -1   8  16      172.32      180.45     25.55 o 
   0   8  16      525.47      449.53     33.43 o 
   1   8  16       35.75       46.64     19.59 o 
   2   8  16       22.07       99.03     29.02 o 
   3   8  16      232.63      270.70     43.11 o 
   4   8  16       62.39      107.25     31.42 o 
   5   8  16      811.87      671.26     86.18 o 
   6   8  16      656.99      564.24     97.84 o 
   7   8  16      179.39      166.01     62.91 o 
  -7   9  16       93.90      114.30     34.58 o 
  -6   9  16      482.54      474.79     52.50 o 
  -5   9  16       23.74       50.37     25.77 o 
  -4   9  16       40.32       80.78     26.87 o 
  -3   9  16        7.70       14.79     15.03 o 
  -2   9  16      196.26      163.35     27.54 o 
  -1   9  16       15.67       31.37     16.20 o 
   0   9  16       91.22       78.03     43.48 o 
   1   9  16        1.17       24.22     44.98 o 
   2   9  16        0.16        0.96     35.68 o 
   3   9  16      250.37      190.80     59.72 o 
   4   9  16      326.00      320.10     75.12 o 
   5   9  16       89.46      154.78     71.60 o 
   6   9  16       38.59       40.10     46.29 o 
   7   9  16        2.91       26.10     48.55 o 
  -7  10  16      153.44      129.90     36.80 o 
  -6  10  16        0.19        5.65     23.76 o 
  -5  10  16      386.32      400.31     47.64 o 
  -4  10  16      418.45      473.92     47.27 o 
  -3  10  16       31.53       22.04     16.33 o 
  -2  10  16     1051.34     1035.73     68.92 o 
  -1  10  16      563.63      619.43     50.11 o 
   0  10  16     1641.63     1544.93    119.63 o 
   1  10  16     1051.73      950.36     97.00 o 
   2  10  16       71.76       89.51     27.74 o 
   3  10  16        3.59       43.10     47.70 o 
   4  10  16       27.92       47.23     50.05 o 
   5  10  16        1.03      -20.50     28.21 o 
   6  10  16      164.80      110.14     54.74 o 
  -6  11  16      318.76      402.55     51.54 o 
  -5  11  16        9.30       13.91     23.04 o 
  -4  11  16       60.68       31.22     23.58 o 
  -3  11  16       41.29       33.46     21.35 o 
  -2  11  16       54.01      115.60     35.26 o 
  -1  11  16      414.29      451.09     77.19 o 
   0  11  16      333.91      285.36     66.48 o 
   1  11  16       53.28       32.77     46.67 o 
   2  11  16       59.72      101.77     30.42 o 
   3  11  16       26.75       42.25     50.33 o 
   4  11  16       69.19       56.32     33.36 o 
   5  11  16       15.06       45.10     36.07 o 
   6  11  16        1.59      132.12     59.72 o 
  -6  12  16      824.11      902.79    122.05 o 
  -5  12  16        0.09       12.67     22.57 o 
  -4  12  16      471.30      484.82     49.32 o 
  -3  12  16       76.64        6.63     20.01 o 
  -2  12  16      272.42      290.02     42.68 o 
  -1  12  16        9.29      -35.78     35.78 o 
   0  12  16     1497.23     1677.52    128.55 o 
   1  12  16       96.74       44.88     46.20 o 
   2  12  16      605.03      494.19     79.63 o 
   3  12  16       27.66       -4.98     39.25 o 
   4  12  16        7.17      -27.79     36.06 o 
   5  12  16       29.54      130.33     56.53 o 
   6  12  16      177.45      213.81     72.68 o 
  -6  13  16      135.81      130.40     40.35 o 
  -5  13  16      182.83      164.31     34.71 o 
  -4  13  16      710.61      679.90     56.51 o 
  -3  13  16      131.18      133.62     28.06 o 
  -2  13  16      952.93     1064.86     69.68 o 
  -1  13  16       66.45       93.15     55.21 o 
   0  13  16        0.82       27.79     45.17 o 
   1  13  16      110.95       56.90     50.89 o 
   2  13  16      233.22      236.82     64.79 o 
   3  13  16      138.65      119.72     56.25 o 
   4  13  16      528.35      484.62     91.74 o 
   5  13  16       77.49       76.62     56.53 o 
   6  13  16      606.59      525.93    102.44 o 
  -6  14  16       16.50       12.84     26.87 o 
  -5  14  16       14.86       48.97     25.81 o 
  -4  14  16        2.83       20.41     30.18 o 
  -3  14  16        0.77       -0.80     20.02 o 
  -2  14  16      494.50      553.58     65.03 o 
  -1  14  16       29.88       91.27     50.42 o 
   0  14  16      830.78      767.82     96.53 o 
   1  14  16      450.15      530.06     81.79 o 
   2  14  16       99.82       90.71     54.27 o 
   3  14  16      255.44      181.98     66.39 o 
   4  14  16       92.79      212.68     72.02 o 
   5  14  16        2.64       89.11     59.81 o 
  -5  15  16        5.24       40.33     32.88 o 
  -4  15  16       68.30      111.87     33.10 o 
  -3  15  16       75.67       76.71     36.10 o 
  -2  15  16       23.27       26.99     28.74 o 
  -1  15  16        2.19        8.92     42.91 o 
   0  15  16       69.60      111.46     52.87 o 
   1  15  16       15.86       32.02     45.54 o 
   2  15  16        3.64        5.92     42.72 o 
   3  15  16        2.97       16.43     52.58 o 
   4  15  16        4.12       50.61     57.00 o 
   5  15  16        0.00       -3.85     51.55 o 
  -5  16  16       25.07       29.09     40.91 o 
  -4  16  16        4.90        6.59     24.38 o 
  -3  16  16       14.90        9.78     37.00 o 
  -2  16  16      638.06      673.91    132.87 o 
  -1  16  16       30.34       24.98     50.71 o 
   0  16  16     1133.60     1487.75    128.17 o 
   1  16  16      284.74      237.57     67.98 o 
   2  16  16      549.57      556.26     86.95 o 
   3  16  16      245.14      259.35     75.59 o 
   4  16  16       16.63       21.60     55.21 o 
   5  16  16        5.14       35.02     57.47 o 
  -4  17  16     1258.46     1297.08    108.55 o 
  -3  17  16      560.90      656.34    228.27 o 
  -2  17  16      689.81      682.18    108.27 o 
  -1  17  16       45.70       61.13     55.96 o 
   0  17  16        7.66       64.51     52.11 o 
   1  17  16      136.00       56.62     56.62 o 
   2  17  16      137.85       97.28     57.47 o 
   3  17  16      246.27      231.74     71.55 o 
   4  17  16      687.68      630.54    105.07 o 
  -4  18  16      247.51      249.88     42.18 o 
  -3  18  16      382.03      355.90     56.39 o 
  -2  18  16       10.32       32.86     48.36 o 
  -1  18  16      506.15      497.29     92.21 o 
   0  18  16      357.01      385.83     80.66 o 
   1  18  16      190.28       94.28     54.65 o 
   2  18  16      855.29      838.15    107.52 o 
   3  18  16        9.74      -24.13     43.19 o 
   4  18  16      279.93      263.86     81.22 o 
  -3  19  16      186.40      282.42     90.99 o 
  -2  19  16      382.30      416.73     94.56 o 
  -1  19  16      475.42      397.76     87.98 o 
   0  19  16       78.66      144.14     64.88 o 
   1  19  16      127.38      143.67     63.66 o 
   2  19  16      107.08       47.98     56.06 o 
   3  19  16      167.90      141.22     55.78 o 
  -2  20  16      239.03      317.57     89.11 o 
  -1  20  16        7.90      -22.54     46.48 o 
   0  20  16       88.14       47.14     53.80 o 
   1  20  16      220.64      192.21     69.02 o 
   2  20  16       47.33       29.39     55.40 o 
  -7   1  17       53.14       44.78     26.66 o 
  -6   1  17      330.15      465.02     81.05 o 
  -5   1  17        6.33       12.82     19.84 o 
  -4   1  17       18.70        6.75     18.51 o 
  -3   1  17      191.85      136.01     23.54 o 
  -2   1  17      284.82      345.65     29.49 o 
  -1   1  17      510.71      455.91     24.70 o 
   0   1  17     1479.42     1558.54     43.88 o 
   1   1  17       23.36       41.46     15.77 o 
   2   1  17      923.65      955.00     41.07 o 
   3   1  17      301.72      263.81     42.17 o 
   4   1  17       38.37       32.29     41.27 o 
   5   1  17      142.65      122.15     37.11 o 
   6   1  17      144.06      275.54     50.40 o 
   7   1  17      114.21      178.11     44.61 o 
  -7   2  17      477.95      509.81     52.51 o 
  -6   2  17       84.49       59.26     26.15 o 
  -5   2  17      319.72      350.49     39.43 o 
  -4   2  17      478.28      488.44     40.78 o 
  -3   2  17     1245.06     1346.43     54.65 o 
  -2   2  17     2558.67     2442.32     62.17 o 
  -1   2  17       14.18       25.27     10.77 o 
   0   2  17     2066.72     2082.54     52.37 o 
   1   2  17        2.25       15.74     13.97 o 
   2   2  17       38.69      146.97     26.38 o 
   3   2  17       43.24       66.95     33.52 o 
   4   2  17      207.25      187.97     38.51 o 
   5   2  17      136.18      127.47     37.70 o 
   6   2  17      385.67      472.39     72.49 o 
   7   2  17        0.17       66.10     33.93 o 
  -7   3  17       38.38       66.49     32.53 o 
  -6   3  17      239.48      266.33     37.69 o 
  -5   3  17       10.15       17.75     20.08 o 
  -4   3  17      154.02      129.94     25.86 o 
  -3   3  17      806.48      901.84     50.54 o 
  -2   3  17        0.62       15.19     10.63 o 
  -1   3  17      460.63      554.26     25.97 o 
   0   3  17      550.50      585.12     28.81 o 
   1   3  17     1020.11      825.00     37.55 o 
   2   3  17      791.96      786.74     44.82 o 
   3   3  17      106.45        8.47     28.22 o 
   4   3  17      222.20      231.94     42.34 o 
   5   3  17       48.20       15.98     70.80 o 
   6   3  17      122.16      128.96     38.78 o 
   7   3  17        7.54       86.53     34.72 o 
  -7   4  17      102.11      117.59     32.08 o 
  -6   4  17       24.71       42.43     24.60 o 
  -5   4  17       16.60       60.72     22.30 o 
  -4   4  17      203.03      201.86     37.09 o 
  -3   4  17      298.32      294.98     32.12 o 
  -2   4  17      297.60      314.08     25.42 o 
  -1   4  17      618.90      652.66     27.43 o 
   0   4  17      159.16      116.89     20.07 o 
   1   4  17       54.99       59.45     16.48 o 
   2   4  17        7.62       29.14     22.58 o 
   3   4  17        0.07       16.44     27.82 o 
   4   4  17      185.73      164.19     59.39 o 
   5   4  17       26.38       20.46     28.84 o 
   6   4  17      208.93      267.55     78.74 o 
   7   4  17      435.36      426.81     59.82 o 
  -7   5  17      180.10      169.15     34.44 o 
  -6   5  17       83.78      109.60     48.75 o 
  -5   5  17      264.50      226.19     35.23 o 
  -4   5  17       24.91       19.57     19.36 o 
  -3   5  17       91.93       72.77     19.85 o 
  -2   5  17      518.44      470.31     29.60 o 
  -1   5  17        4.01       41.16     11.94 o 
   0   5  17      250.21      257.23     24.63 o 
   1   5  17      116.17      123.66     24.36 o 
   2   5  17       88.21      110.16     24.99 o 
   3   5  17      457.04      542.76     68.03 o 
   4   5  17       69.10       79.34     60.00 o 
   5   5  17      541.48      606.07    232.50 o 
   6   5  17      208.51      241.93     45.99 o 
   7   5  17      124.05      223.32     46.56 o 
  -7   6  17        0.16       25.28     26.54 o 
  -6   6  17       85.98       61.21     25.90 o 
  -5   6  17       34.63       41.06     22.04 o 
  -4   6  17      142.93      159.95     27.60 o 
  -3   6  17      159.05      160.75     25.53 o 
  -2   6  17      451.80      525.25     30.83 o 
  -1   6  17      926.81      929.31     35.33 o 
   0   6  17        7.72       17.49     13.61 o 
   1   6  17     1304.71     1235.18     53.61 o 
   2   6  17      100.65       66.59     22.62 o 
   3   6  17      425.69      393.71     50.88 o 
   4   6  17        1.68      -43.06     47.42 o 
   5   6  17        8.22       67.01     30.57 o 
   6   6  17       19.65      108.73     34.03 o 
   7   6  17      137.27      210.85     45.78 o 
  -7   7  17       89.89      160.25     41.11 o 
  -6   7  17       10.01      -20.23     20.23 o 
  -5   7  17      352.00      410.72     48.28 o 
  -4   7  17       30.98       52.30     24.27 o 
  -3   7  17      772.96      906.47     48.46 o 
  -2   7  17      264.36      268.65     26.60 o 
  -1   7  17       22.95       75.72     15.48 o 
   0   7  17      100.42      114.72     21.39 o 
   1   7  17      108.39      140.89     25.00 o 
   2   7  17       37.11       28.42     20.13 o 
   3   7  17        5.66       52.59     60.71 o 
   4   7  17        0.04       22.74     28.04 o 
   5   7  17      205.19      206.55     41.50 o 
   6   7  17       13.36       71.02     33.34 o 
   7   7  17       89.75      142.85     53.05 o 
  -7   8  17       69.47       94.55     32.93 o 
  -6   8  17       57.42       24.35     25.35 o 
  -5   8  17      506.28      555.26     53.84 o 
  -4   8  17      107.79       62.44     25.41 o 
  -3   8  17       74.89       43.72     21.20 o 
  -2   8  17      824.85      771.87     40.20 o 
  -1   8  17       65.66       71.02     28.10 o 
   0   8  17      201.47      247.61     63.76 o 
   1   8  17       21.96        4.67     18.50 o 
   2   8  17       34.33       80.37     28.09 o 
   3   8  17      349.64      398.23     83.20 o 
   4   8  17       81.24      116.81     60.57 o 
   5   8  17        4.21       38.50     48.36 o 
   6   8  17        2.05       69.86     56.34 o 
  -7   9  17      210.80      281.29     65.59 o 
  -6   9  17      287.38      283.78     52.03 o 
  -5   9  17      341.39      319.41     44.15 o 
  -4   9  17       19.16       11.08     22.84 o 
  -3   9  17       81.72       59.25     23.52 o 
  -2   9  17      414.31      400.06     38.81 o 
  -1   9  17      160.51      120.48     31.59 o 
   0   9  17      160.50      187.05     54.84 o 
   1   9  17      106.74      107.11     61.08 o 
   2   9  17       50.23       87.73     29.96 o 
   3   9  17       29.40       47.89     47.70 o 
   4   9  17      148.39      141.60     61.69 o 
   5   9  17        4.83       41.97     49.67 o 
   6   9  17        0.40       57.84     48.08 o 
  -6  10  17       81.35       62.20     30.84 o 
  -5  10  17      105.48       87.74     31.63 o 
  -4  10  17      454.04      485.22     49.55 o 
  -3  10  17      108.91      100.13     33.63 o 
  -2  10  17      106.93      111.99     26.24 o 
  -1  10  17      169.15      169.96     60.75 o 
   0  10  17       12.14       47.89     47.98 o 
   1  10  17      350.86      306.96     70.14 o 
   2  10  17      247.06      261.74     40.82 o 
   3  10  17      397.00      351.28     76.62 o 
   4  10  17      427.06      425.93     87.98 o 
   5  10  17       51.52       -5.73     40.47 o 
   6  10  17       42.47       19.44     50.42 o 
  -6  11  17        2.57        3.75     26.10 o 
  -5  11  17      149.62      102.81     32.40 o 
  -4  11  17      229.64      139.59     31.71 o 
  -3  11  17      944.98     1098.70     61.50 o 
  -2  11  17      230.41      241.74     33.45 o 
  -1  11  17       74.61       -7.89     38.03 o 
   0  11  17      443.05      393.72     77.75 o 
   1  11  17        2.27       -6.10     41.13 o 
   2  11  17      457.28      543.21     85.45 o 
   3  11  17        2.74       26.67     52.58 o 
   4  11  17      137.16       69.00     45.40 o 
   5  11  17       46.28       72.68     56.53 o 
   6  11  17       58.12      117.84     63.10 o 
  -6  12  17       66.77       15.92     27.69 o 
  -5  12  17      373.50      482.93     54.55 o 
  -4  12  17        0.00       12.70     22.88 o 
  -3  12  17       10.60       22.35     22.54 o 
  -2  12  17      138.77      180.75     39.44 o 
  -1  12  17      125.72      175.50     59.34 o 
   0  12  17      136.81      135.97     56.34 o 
   1  12  17        0.31        9.95     39.16 o 
   2  12  17      219.83      117.84     57.47 o 
   3  12  17      115.67       69.20     54.09 o 
   4  12  17       19.16       28.08     55.87 o 
   5  12  17       16.37       16.34     51.18 o 
   6  12  17       15.80      132.49     60.19 o 
  -6  13  17      104.55      160.83     38.04 o 
  -5  13  17       44.14       56.02     27.65 o 
  -4  13  17       96.76       64.29     28.25 o 
  -3  13  17       49.96       48.00     24.13 o 
  -2  13  17      172.14      193.16     38.43 o 
  -1  13  17       39.27       29.67     49.67 o 
   0  13  17       69.36       86.39     55.40 o 
   1  13  17      338.62      279.82     70.71 o 
   2  13  17      279.16      288.55     71.08 o 
   3  13  17        5.75       42.91     47.61 o 
   4  13  17       44.42       87.23     60.57 o 
   5  13  17       56.81       60.38     57.75 o 
  -5  14  17        4.02       35.80     27.84 o 
  -4  14  17      804.02      916.37     93.05 o 
  -3  14  17       56.58       67.75     27.16 o 
  -2  14  17       57.17        9.77     50.24 o 
  -1  14  17        9.41        9.20     43.29 o 
   0  14  17       34.58       21.22     43.38 o 
   1  14  17      148.16       22.44     45.92 o 
   2  14  17      456.12      401.80     80.47 o 
   3  14  17      383.62      345.18     80.75 o 
   4  14  17      205.71      198.41     75.31 o 
   5  14  17       93.24      149.49     72.40 o 
  -5  15  17       78.58       76.69     31.79 o 
  -4  15  17      316.65      432.02     60.36 o 
  -3  15  17      323.92      249.83     39.03 o 
  -2  15  17      195.94      252.03     77.56 o 
  -1  15  17      359.57      300.01     77.47 o 
   0  15  17      205.53      123.85     59.34 o 
   1  15  17      216.78      199.91     67.80 o 
   2  15  17      445.91      338.60     77.09 o 
   3  15  17       20.77       49.39     48.36 o 
   4  15  17       11.58       55.68     58.88 o 
   5  15  17       83.16      241.79     84.23 o 
  -4  16  17       91.69       68.63     31.13 o 
  -3  16  17        5.76       63.81     26.48 o 
  -2  16  17      127.20      120.00     59.44 o 
  -1  16  17        5.59       50.89     50.05 o 
   0  16  17      436.67      635.70     96.25 o 
   1  16  17      300.54      373.44     80.00 o 
   2  16  17      218.21      152.68     64.60 o 
   3  16  17      117.72       90.99     62.07 o 
   4  16  17       16.83      104.32     63.76 o 
  -4  17  17       20.71       20.35     27.24 o 
  -3  17  17        0.03       10.03     24.68 o 
  -2  17  17        9.46       59.06     56.53 o 
  -1  17  17       77.21       50.14     53.52 o 
   0  17  17       63.71       64.04     57.09 o 
   1  17  17      551.04      465.37     89.30 o 
   2  17  17      396.45      325.83     80.38 o 
   3  17  17       42.52      155.22     67.04 o 
   4  17  17      325.05      252.21     83.48 o 
  -3  18  17        4.59       39.63     64.23 o 
  -2  18  17      187.21       67.89     62.73 o 
  -1  18  17      157.62      207.24     73.05 o 
   0  18  17       22.59      -25.54     46.20 o 
   1  18  17       18.90       69.39     61.79 o 
   2  18  17      215.61      117.28     64.13 o 
   3  18  17       35.16        1.97     50.61 o 
  -2  19  17       59.02       84.60     62.44 o 
  -1  19  17      212.90      311.28     85.35 o 
   0  19  17      232.76      339.64     84.42 o 
   1  19  17      151.29      222.17     76.25 o 
   2  19  17      432.39      511.85     95.12 o 
  -1  20  17      286.36      429.59     95.50 o 
   0  20  17        3.18      -12.30     44.04 o 
   1  20  17        7.75       18.12     55.12 o 
  -7   0  18       76.93       27.33     40.34 o 
  -6   0  18      118.06      113.66     47.42 o 
  -5   0  18       16.40       45.05     51.18 o 
  -4   0  18        3.73       21.33     47.28 o 
  -3   0  18        9.80       15.85     64.65 o 
  -2   0  18      312.64      262.27     74.89 o 
  -1   0  18      529.79      692.00     49.67 o 
   0   0  18     4502.23     4259.30    138.20 o 
   1   0  18      926.10      923.77     66.06 o 
   2   0  18      668.56      503.30     77.19 o 
   3   0  18       70.54       47.04     48.55 o 
   4   0  18       71.30      129.96     54.18 o 
   5   0  18        7.61        1.31     39.34 o 
   6   0  18      133.56      185.26     63.48 o 
   7   0  18       46.26       67.14     52.87 o 
  -7   1  18      262.27      302.02     44.02 o 
  -6   1  18      532.92      597.64     53.37 o 
  -5   1  18        2.14       27.70     22.10 o 
  -4   1  18      129.54      116.06     28.62 o 
  -3   1  18      398.59      377.01     37.26 o 
  -2   1  18      629.24      723.39     35.83 o 
  -1   1  18       75.27       86.43     14.56 o 
   0   1  18        4.50       15.86     14.83 o 
   1   1  18      276.58      268.14     25.63 o 
   2   1  18      778.10      721.68     67.33 o 
   3   1  18       58.47      105.46     36.98 o 
   4   1  18      200.13      162.32     40.91 o 
   5   1  18        5.22       85.39     36.67 o 
   6   1  18      387.42      484.32     65.40 o 
   7   1  18      222.26      301.18     53.79 o 
  -7   2  18       15.79       15.99     24.96 o 
  -6   2  18       14.49       43.81     26.48 o 
  -5   2  18      113.81       89.50     26.48 o 
  -4   2  18       25.57       52.03     23.92 o 
  -3   2  18       11.44        1.25     16.77 o 
  -2   2  18        4.38       22.54     13.67 o 
  -1   2  18      717.26      743.02     29.65 o 
   0   2  18      145.78      169.96     22.43 o 
   1   2  18      477.14      485.42     31.95 o 
   2   2  18       29.04       63.13     56.01 o 
   3   2  18      145.64      118.93     38.26 o 
   4   2  18      139.34      178.82     41.41 o 
   5   2  18      161.68      203.25     55.45 o 
   6   2  18       23.87       63.17     35.30 o 
   7   2  18      153.62      276.84     52.89 o 
  -7   3  18      732.32      946.06     67.26 o 
  -6   3  18      517.01      532.45     53.78 o 
  -5   3  18      634.88      650.11     85.10 o 
  -4   3  18       34.72       55.44     22.44 o 
  -3   3  18      538.47      475.19     38.16 o 
  -2   3  18       32.45       30.10     12.92 o 
  -1   3  18        1.30       10.75     11.30 o 
   0   3  18       58.38       71.47     21.90 o 
   1   3  18        5.68        7.59     21.53 o 
   2   3  18      119.59      208.63     75.54 o 
   3   3  18      515.87      475.22     56.85 o 
   4   3  18      268.99      231.70     45.21 o 
   5   3  18     1048.76     1233.72     86.27 o 
   6   3  18      497.19      404.51     58.26 o 
   7   3  18      146.56      293.28     52.59 o 
  -7   4  18      375.41      392.46     47.66 o 
  -6   4  18       37.06       46.68     26.24 o 
  -5   4  18      192.61      163.94     30.65 o 
  -4   4  18      841.35      798.30     55.26 o 
  -3   4  18      386.78      458.28     38.57 o 
  -2   4  18      404.35      389.04     28.25 o 
  -1   4  18     3498.57     3363.06     68.23 o 
   0   4  18      828.40      960.87     35.99 o 
   1   4  18     2435.51     2355.32     78.46 o 
   2   4  18      111.32      119.81     39.95 o 
   3   4  18      414.96      417.33     54.28 o 
   4   4  18        0.76       58.76     32.46 o 
   5   4  18        7.48       16.31     34.70 o 
   6   4  18      114.07      159.66     43.35 o 
   7   4  18       36.49      161.33     56.43 o 
  -7   5  18       41.53        4.60     24.36 o 
  -6   5  18      350.83      375.93     44.11 o 
  -5   5  18      155.50      204.68     35.62 o 
  -4   5  18        8.70       33.10     20.20 o 
  -3   5  18      808.74      807.77     46.98 o 
  -2   5  18      128.44      196.08     30.09 o 
  -1   5  18     1063.66     1064.49     45.44 o 
   0   5  18     1035.82      995.30     50.68 o 
   1   5  18        3.47       70.17     22.14 o 
   2   5  18     3104.11     2972.90    117.35 o 
   3   5  18       10.65       17.83     29.38 o 
   4   5  18      130.04      125.44     37.01 o 
   5   5  18      176.47      165.97     39.28 o 
   6   5  18        7.79       53.97     35.87 o 
   7   5  18      395.85      326.48     62.26 o 
  -7   6  18      228.20      196.45     43.50 o 
  -6   6  18      361.48      372.56     51.48 o 
  -5   6  18      210.78      290.70     37.66 o 
  -4   6  18      215.19      186.79     43.84 o 
  -3   6  18      468.78      563.02     41.03 o 
  -2   6  18       18.14       41.47     15.30 o 
  -1   6  18      424.01      374.93     31.05 o 
   0   6  18       25.03       13.77     15.30 o 
   1   6  18       20.52       53.82     21.74 o 
   2   6  18      118.28       81.94     46.43 o 
   3   6  18       17.62       24.59     31.06 o 
   4   6  18      591.75      518.76     58.02 o 
   5   6  18      500.98      670.19     88.69 o 
   6   6  18      186.69      291.49     50.66 o 
  -7   7  18      186.97      195.51     45.72 o 
  -6   7  18      100.59      182.34     39.45 o 
  -5   7  18       15.28        9.97     22.93 o 
  -4   7  18      145.14      149.48     31.43 o 
  -3   7  18       72.09       77.86     23.32 o 
  -2   7  18      138.05      184.26     33.33 o 
  -1   7  18       56.07       80.23     35.96 o 
   0   7  18        9.87       16.38     20.44 o 
   1   7  18      565.21      545.63     43.66 o 
   2   7  18       85.64       97.01     52.63 o 
   3   7  18      707.15      687.48     79.30 o 
   4   7  18      377.95      332.54     93.67 o 
   5   7  18      523.78      572.68     63.48 o 
   6   7  18      288.52      226.86     69.67 o 
  -6   8  18        2.49       19.21     27.27 o 
  -5   8  18       16.70        9.14     21.84 o 
  -4   8  18      696.06      751.93     68.68 o 
  -3   8  18      400.87      274.77     36.17 o 
  -2   8  18      758.33      815.58     49.46 o 
  -1   8  18      617.78      655.13     59.47 o 
   0   8  18      483.47      657.48    148.74 o 
   1   8  18       39.93       46.80     18.08 o 
   2   8  18      112.91       72.30     49.49 o 
   3   8  18        2.61        2.54     43.95 o 
   4   8  18        0.05        5.26     46.76 o 
   5   8  18        3.10       92.12     55.31 o 
   6   8  18        2.54      -39.34     42.44 o 
  -6   9  18      214.43      230.20     41.92 o 
  -5   9  18       87.40       70.33     28.59 o 
  -4   9  18      265.17      296.69     41.21 o 
  -3   9  18       66.47       45.57     21.53 o 
  -2   9  18      134.16      214.43     30.93 o 
  -1   9  18        4.37       32.61     27.79 o 
   0   9  18      620.65      682.46     91.18 o 
   1   9  18        4.22       31.36     42.35 o 
   2   9  18     1260.34     1063.70    110.14 o 
   3   9  18      227.92      243.39     71.08 o 
   4   9  18      103.39      159.07     63.48 o 
   5   9  18       14.75       76.53     59.44 o 
   6   9  18        0.02       83.10     60.10 o 
  -6  10  18       28.40       57.95     29.83 o 
  -5  10  18      308.24      244.46     43.41 o 
  -4  10  18      156.39      169.60     41.08 o 
  -3  10  18      421.86      409.05     43.18 o 
  -2  10  18       85.94       64.90     36.45 o 
  -1  10  18      197.20      262.39     45.89 o 
   0  10  18       39.82       76.06     51.93 o 
   1  10  18       58.97       44.98     45.92 o 
   2  10  18       50.08       39.06     45.35 o 
   3  10  18       88.65      170.52     62.91 o 
   4  10  18      455.83      361.89     82.35 o 
   5  10  18      430.20      280.57     79.91 o 
   6  10  18      184.06      157.94     68.36 o 
  -6  11  18       89.74       39.21     48.52 o 
  -5  11  18      167.81      160.96     35.75 o 
  -4  11  18       11.18        0.35     22.35 o 
  -3  11  18        6.05       -2.82     19.77 o 
  -2  11  18       40.63        4.38     41.46 o 
  -1  11  18        7.48       29.86     46.48 o 
   0  11  18       35.99       38.59     45.73 o 
   1  11  18      283.97      354.00     73.62 o 
   2  11  18       49.37      -32.21     32.21 o 
   3  11  18      744.57      517.29     92.21 o 
   4  11  18      211.05      248.74     76.43 o 
   5  11  18       80.52       97.66     59.63 o 
  -5  12  18        6.63       20.99     30.27 o 
  -4  12  18      116.94       59.75     27.42 o 
  -3  12  18      119.23      130.69     28.03 o 
  -2  12  18      243.74      242.02     94.89 o 
  -1  12  18       92.70       91.65     56.06 o 
   0  12  18       22.59       -5.54     43.19 o 
   1  12  18      500.36      531.57     84.60 o 
   2  12  18       44.73      224.80     66.57 o 
   3  12  18       55.81       89.30     56.72 o 
   4  12  18      111.05       37.94     51.27 o 
   5  12  18       15.12       70.80     62.16 o 
  -5  13  18      691.05      773.98     87.30 o 
  -4  13  18        7.92       46.68     24.93 o 
  -3  13  18      236.07      326.23     44.56 o 
  -2  13  18       66.25       56.36     32.46 o 
  -1  13  18       82.43      155.03     60.00 o 
   0  13  18      173.84      102.26     55.59 o 
   1  13  18       24.85      -38.78     38.78 o 
   2  13  18      106.38       55.78     47.14 o 
   3  13  18        2.03      100.19     60.66 o 
   4  13  18        0.54       56.25     57.84 o 
   5  13  18      112.54      123.48     68.83 o 
  -5  14  18      129.81      153.28     37.34 o 
  -4  14  18        3.56       33.25     26.44 o 
  -3  14  18       53.62       32.32     38.62 o 
  -2  14  18      146.83      130.99     65.92 o 
  -1  14  18       44.24       -8.92     41.13 o 
   0  14  18        5.33      -17.18     41.50 o 
   1  14  18       11.82      -11.74     46.48 o 
   2  14  18      144.30       62.07     59.63 o 
   3  14  18        6.22       10.99     52.40 o 
   4  14  18        3.30       83.29     61.79 o 
   5  14  18       22.60       84.98     62.16 o 
  -4  15  18      158.09      179.44     36.63 o 
  -3  15  18       67.19       79.56     29.47 o 
  -2  15  18        0.03      -31.46     45.82 o 
  -1  15  18       95.74       13.43     53.34 o 
   0  15  18       38.05       36.43     49.95 o 
   1  15  18        5.65      -27.51     46.67 o 
   2  15  18       94.93       36.06     52.77 o 
   3  15  18        5.62       73.71     60.57 o 
   4  15  18      797.70      830.64    119.35 o 
  -4  16  18      158.48      114.66     34.86 o 
  -3  16  18       27.80       78.80     36.57 o 
  -2  16  18      878.40      872.89    121.32 o 
  -1  16  18      111.03      146.86     68.55 o 
   0  16  18       26.34      -45.07     45.07 o 
   1  16  18        7.61       -3.94     47.23 o 
   2  16  18       75.77      119.25     63.95 o 
   3  16  18      106.90      148.74     66.76 o 
   4  16  18      456.41      450.72     98.03 o 
  -3  17  18      279.86      332.59     62.81 o 
  -2  17  18        2.75       54.18     59.63 o 
  -1  17  18      222.04      167.05     70.42 o 
   0  17  18      435.04      545.37     96.72 o 
   1  17  18       51.56       64.98     56.90 o 
   2  17  18      799.02      909.04    115.31 o 
   3  17  18       25.51       14.27     54.27 o 
  -2  18  18       49.64       13.15     62.26 o 
  -1  18  18        1.37      -29.67     46.20 o 
   0  18  18      324.11      361.80     84.23 o 
   1  18  18        1.47      -24.32     50.24 o 
   2  18  18       24.84       31.27     52.30 o 
  -1  19  18        0.63      -29.86     49.86 o 
   0  19  18       17.51       56.72     58.59 o 
   1  19  18       57.15      -46.76     46.76 o 
  -7   1  19        9.26       32.03     27.62 o 
  -6   1  19       14.64       26.78     25.54 o 
  -5   1  19       73.88      156.71     30.79 o 
  -4   1  19      456.37      442.80     41.81 o 
  -3   1  19       60.53       48.84     21.83 o 
  -2   1  19      443.81      417.50     37.99 o 
  -1   1  19      689.34      715.33     34.03 o 
   0   1  19      320.69      380.45     29.75 o 
   1   1  19      169.25      118.97     55.73 o 
   2   1  19      171.87      219.36     51.64 o 
   3   1  19      155.96      134.77     42.09 o 
   4   1  19      256.49      287.26    102.87 o 
   5   1  19       35.51      110.34     38.60 o 
   6   1  19      195.14      290.80     59.44 o 
  -7   2  19      418.37      507.64     54.01 o 
  -6   2  19      225.20      226.69     53.74 o 
  -5   2  19        9.16       19.84     22.23 o 
  -4   2  19      360.26      243.80     32.74 o 
  -3   2  19       35.71       41.95     20.58 o 
  -2   2  19      391.02      405.15     29.15 o 
  -1   2  19      453.57      499.91     41.33 o 
   0   2  19      502.86      497.22     39.97 o 
   1   2  19     1114.11     1089.61     79.16 o 
   2   2  19     2711.39     2482.73    108.59 o 
   3   2  19      194.88      106.26     71.27 o 
   4   2  19     1141.41     1261.28     87.45 o 
   5   2  19        0.05       10.66     51.79 o 
   6   2  19       10.03       50.30     35.04 o 
  -7   3  19       30.58       31.27     26.95 o 
  -6   3  19        4.26        2.98     22.46 o 
  -5   3  19       75.13       48.14     22.91 o 
  -4   3  19      288.57      361.63     38.07 o 
  -3   3  19      237.85      189.32     28.27 o 
  -2   3  19      870.40      747.12     51.68 o 
  -1   3  19        9.69       15.79     14.06 o 
   0   3  19      479.29      340.52     46.31 o 
   1   3  19        7.40       21.33     30.31 o 
   2   3  19       61.12       98.31     36.90 o 
   3   3  19       22.44       67.25     36.39 o 
   4   3  19       52.14      122.22     55.96 o 
   5   3  19        8.28       54.84     65.92 o 
   6   3  19      441.10      468.86    125.50 o 
  -7   4  19       26.81       10.07     45.26 o 
  -6   4  19       80.28      109.49     29.68 o 
  -5   4  19       19.27       17.12     21.39 o 
  -4   4  19      123.35      114.12     25.99 o 
  -3   4  19       31.15       46.72     20.19 o 
  -2   4  19       17.14       23.05     14.00 o 
  -1   4  19      255.38      255.24     27.57 o 
   0   4  19       28.72       20.67     20.26 o 
   1   4  19       24.95       44.83     21.79 o 
   2   4  19        1.18       23.42     30.67 o 
   3   4  19       31.17       27.21     52.58 o 
   4   4  19      237.33      176.90     41.62 o 
   5   4  19        0.02       59.46     47.75 o 
   6   4  19        0.17      100.39     37.86 o 
  -6   5  19      204.70      123.69     32.69 o 
  -5   5  19       29.37       25.20     22.63 o 
  -4   5  19      794.86      795.41     51.86 o 
  -3   5  19      318.50      322.47     42.24 o 
  -2   5  19      167.74      212.32     36.60 o 
  -1   5  19      263.73      255.27     34.22 o 
   0   5  19      189.12      139.28     33.48 o 
   1   5  19       26.21       70.35     22.77 o 
   2   5  19       96.61       91.44     35.01 o 
   3   5  19       96.99      167.53     50.85 o 
   4   5  19       44.55      116.14     38.71 o 
   5   5  19      240.73      306.34     51.84 o 
   6   5  19        5.62       73.73     37.00 o 
  -6   6  19      154.11      146.10     56.95 o 
  -5   6  19      203.66      267.20     52.31 o 
  -4   6  19       33.87       49.04     22.59 o 
  -3   6  19       17.99       17.66     18.72 o 
  -2   6  19        0.08       17.58     26.35 o 
  -1   6  19      131.97      145.33     29.61 o 
   0   6  19      319.06      320.20     47.34 o 
   1   6  19      165.07      211.26     29.82 o 
   2   6  19      938.70      848.28     67.84 o 
   3   6  19      128.67      199.13     43.67 o 
   4   6  19      171.42      270.76     48.86 o 
   5   6  19       94.07      134.38     83.95 o 
   6   6  19        7.61       60.17     44.70 o 
  -6   7  19      135.48      111.22     34.91 o 
  -5   7  19        9.55       53.60     29.28 o 
  -4   7  19      324.12      335.15     43.22 o 
  -3   7  19       14.51       17.95     20.81 o 
  -2   7  19       65.70       69.84     23.85 o 
  -1   7  19       29.45       60.72     27.70 o 
   0   7  19       22.97        7.11     30.85 o 
   1   7  19      401.36      281.84     41.06 o 
   2   7  19        7.02       -4.04     46.10 o 
   3   7  19      112.37      120.29     56.25 o 
   4   7  19       83.45      153.62     65.17 o 
   5   7  19        6.16      108.83     59.63 o 
   6   7  19        1.39       73.15     54.84 o 
  -6   8  19       16.22       71.10     29.48 o 
  -5   8  19      179.74      131.25     32.84 o 
  -4   8  19      261.35      276.66     61.69 o 
  -3   8  19      310.94      264.68     37.01 o 
  -2   8  19      174.97      244.04     44.34 o 
  -1   8  19      583.48      546.11    102.40 o 
   0   8  19      147.55      156.91     35.93 o 
   1   8  19       12.56      -10.24     41.60 o 
   2   8  19      252.00      194.84     64.04 o 
   3   8  19        0.43      -36.25     36.25 o 
   4   8  19      190.53      258.79     77.19 o 
   5   8  19       16.55       73.99     61.88 o 
   6   8  19       80.05       71.08     64.60 o 
  -6   9  19      108.91       65.87     44.39 o 
  -5   9  19       24.75       63.55     28.09 o 
  -4   9  19      400.28      299.15     41.53 o 
  -3   9  19       93.87      140.04     30.03 o 
  -2   9  19      983.82     1220.60    131.65 o 
  -1   9  19        2.03       12.50     25.77 o 
   0   9  19      255.65      292.93     45.48 o 
   1   9  19       50.15       72.21     50.71 o 
   2   9  19        6.60       87.89     53.71 o 
   3   9  19      242.74      297.10     75.31 o 
   4   9  19       76.58      130.33     68.73 o 
   5   9  19      256.41      346.11     90.99 o 
   6   9  19      387.20      371.00     94.37 o 
  -6  10  19       30.47       16.35     29.56 o 
  -5  10  19      174.06      236.54     50.22 o 
  -4  10  19        6.72       31.42     24.50 o 
  -3  10  19        5.06       -5.67     18.57 o 
  -2  10  19      219.72      215.80     45.34 o 
  -1  10  19        3.24       28.46     26.41 o 
   0  10  19      225.20      192.03     62.26 o 
   1  10  19        9.14      -29.39     42.63 o 
   2  10  19       81.58       -8.54     39.06 o 
   3  10  19       81.19       52.87     51.27 o 
   4  10  19      233.99      189.68     72.87 o 
   5  10  19       99.43      189.58     70.24 o 
  -5  11  19       82.61       75.18     30.78 o 
  -4  11  19        5.73        4.78     23.49 o 
  -3  11  19        7.33        9.15     23.45 o 
  -2  11  19       46.63       21.46     29.63 o 
  -1  11  19      461.48      388.88     52.89 o 
   0  11  19       41.48       31.64     48.45 o 
   1  11  19      686.91      599.74     91.74 o 
   2  11  19      138.14       55.12     47.98 o 
   3  11  19      353.59      381.70     86.67 o 
   4  11  19      190.55      269.68     79.25 o 
   5  11  19      313.61      293.34     87.05 o 
  -5  12  19      230.37      250.82     42.73 o 
  -4  12  19       47.23       35.75     26.00 o 
  -3  12  19      987.90      944.90     62.65 o 
  -2  12  19       47.17       36.55     31.19 o 
  -1  12  19     1052.99     1133.28    126.20 o 
   0  12  19        0.44      100.75     57.09 o 
   1  12  19        8.72       85.17     57.18 o 
   2  12  19       30.87       50.71     51.83 o 
   3  12  19        1.47       -2.54     51.64 o 
   4  12  19      204.86      112.12     67.33 o 
   5  12  19      163.64      217.19     74.18 o 
  -5  13  19       28.25       30.89     28.24 o 
  -4  13  19        1.09       73.43     28.53 o 
  -3  13  19       19.20      -13.85     28.22 o 
  -2  13  19      584.29      682.71     71.69 o 
  -1  13  19       26.90        6.48     45.45 o 
   0  13  19       96.46      113.06     61.03 o 
   1  13  19       70.88       72.96     53.80 o 
   2  13  19        0.29      -31.55     47.51 o 
   3  13  19      245.31      225.92     71.83 o 
   4  13  19      102.88       -5.73     48.36 o 
  -4  14  19       27.20       42.92     32.53 o 
  -3  14  19       10.37       26.02     32.47 o 
  -2  14  19      159.68      156.74     91.36 o 
  -1  14  19      301.40      162.54     68.17 o 
   0  14  19       30.98        6.39     51.55 o 
   1  14  19      234.49      244.80     72.58 o 
   2  14  19       38.16        9.77     46.76 o 
   3  14  19       46.49      -46.95     48.55 o 
   4  14  19       21.79      103.85     64.79 o 
  -4  15  19       83.31      107.71     32.28 o 
  -3  15  19        5.65       -9.83     31.81 o 
  -2  15  19       32.90       30.03     32.15 o 
  -1  15  19       70.04      -11.74     48.26 o 
   0  15  19      104.01      113.81     65.07 o 
   1  15  19       36.00      -18.40     52.11 o 
   2  15  19       33.20       11.36     53.71 o 
   3  15  19      213.04      360.01     89.49 o 
   4  15  19       37.68       37.75     60.94 o 
  -3  16  19      365.25      389.74     66.83 o 
  -2  16  19        2.47       57.28     58.12 o 
  -1  16  19      207.75      311.65     84.51 o 
   0  16  19       61.68      130.05     67.23 o 
   1  16  19        0.27      -40.94     40.94 o 
   2  16  19        0.09        3.38     55.68 o 
   3  16  19       66.38       26.57     63.10 o 
  -2  17  19       12.16      -21.69     51.55 o 
  -1  17  19        7.88      -41.60     53.15 o 
   0  17  19       22.97       28.17     52.96 o 
   1  17  19       50.11      115.31     70.14 o 
   2  17  19      165.82      106.01     68.45 o 
  -1  18  19      317.03      422.55     96.90 o 
   0  18  19      331.68      404.61     91.83 o 
   1  18  19      153.75      201.23     75.68 o 
  -6   0  20       29.70       52.97     62.11 o 
  -5   0  20       43.15       91.63     41.25 o 
  -4   0  20     2010.10     1960.69    106.42 o 
  -3   0  20        7.46       27.07     31.88 o 
  -2   0  20      102.19      109.87     32.94 o 
  -1   0  20       12.78       12.62     25.40 o 
   0   0  20      209.25      248.65     64.79 o 
   1   0  20       85.75       89.49     49.67 o 
   2   0  20      744.35      643.12     90.33 o 
   3   0  20       41.50      -42.07     43.76 o 
   4   0  20     1328.81     1338.64    132.30 o 
   5   0  20       27.87       58.03     56.34 o 
   6   0  20       14.56       83.95     57.09 o 
  -6   1  20       58.04       64.14     29.16 o 
  -5   1  20        3.29       13.90     23.12 o 
  -4   1  20      943.97      868.67     56.27 o 
  -3   1  20       15.43       22.60     19.75 o 
  -2   1  20     1202.25     1232.51     53.04 o 
  -1   1  20        0.91       12.22     13.37 o 
   0   1  20       43.71      117.58     43.24 o 
   1   1  20        1.46       -6.15     31.35 o 
   2   1  20      103.66      144.37     42.83 o 
   3   1  20       22.98       55.77     37.32 o 
   4   1  20       37.36       13.57     35.87 o 
   5   1  20       54.60       67.24     39.39 o 
   6   1  20        0.20       99.39     39.87 o 
  -6   2  20       56.16       86.97     30.92 o 
  -5   2  20       76.53       48.36     25.21 o 
  -4   2  20       30.89       34.07     23.80 o 
  -3   2  20       11.58        6.64     18.91 o 
  -2   2  20      568.66      576.80     39.97 o 
  -1   2  20        1.28       16.93     22.52 o 
   0   2  20      107.14      115.12     26.68 o 
   1   2  20      137.52       72.21     35.39 o 
   2   2  20      129.18      144.03     43.02 o 
   3   2  20       13.51       42.09     36.91 o 
   4   2  20       41.20       59.91     39.13 o 
   5   2  20       70.14       88.14     40.52 o 
   6   2  20      137.36      215.57     48.41 o 
  -6   3  20        0.52       46.67     28.06 o 
  -5   3  20        5.30       22.21     23.13 o 
  -4   3  20      305.41      295.26     36.38 o 
  -3   3  20      155.50      169.18     27.96 o 
  -2   3  20      650.29      705.99     56.79 o 
  -1   3  20       33.44       33.88     22.35 o 
   0   3  20      422.73      456.78     49.46 o 
   1   3  20      148.22      123.76     38.14 o 
   2   3  20      689.53      744.40     65.87 o 
   3   3  20        4.09       19.47     32.90 o 
   4   3  20      245.17      330.24     56.13 o 
   5   3  20       13.58       -3.59     68.59 o 
   6   3  20       11.80      100.72     40.75 o 
  -6   4  20      192.86      169.71     39.99 o 
  -5   4  20     1176.89     1212.52     67.08 o 
  -4   4  20     1189.77     1165.15     61.37 o 
  -3   4  20      599.23      570.45     43.04 o 
  -2   4  20      217.43      259.14     29.54 o 
  -1   4  20      197.25      223.04     32.75 o 
   0   4  20        2.05       19.73     19.66 o 
   1   4  20      224.23      193.81     39.80 o 
   2   4  20      767.24      762.90    114.65 o 
   3   4  20      320.62      369.08    143.48 o 
   4   4  20     1062.24     1130.66     86.55 o 
   5   4  20       50.32       89.83     36.71 o 
   6   4  20       49.08      130.87     42.50 o 
  -6   5  20        0.18       34.78     29.72 o 
  -5   5  20       93.30       74.85     25.49 o 
  -4   5  20       73.29       74.78     26.13 o 
  -3   5  20       33.86       31.55     19.85 o 
  -2   5  20      353.96      351.64     53.50 o 
  -1   5  20      443.69      403.76     40.62 o 
   0   5  20       97.97      178.37     51.08 o 
   1   5  20      487.15      501.70     55.21 o 
   2   5  20      216.82      273.87     48.30 o 
   3   5  20      239.33      200.06     45.38 o 
   4   5  20       49.51       65.95     37.08 o 
   5   5  20       80.40       90.13     39.07 o 
   6   5  20       87.21      165.91     46.09 o 
  -6   6  20       17.83       20.89     30.21 o 
  -5   6  20      208.31      210.48     39.75 o 
  -4   6  20       38.85      -18.94     29.78 o 
  -3   6  20      948.50      971.82     85.91 o 
  -2   6  20       97.64      115.39     50.89 o 
  -1   6  20      242.50      225.42     53.35 o 
   0   6  20       24.35       42.17     32.60 o 
   1   6  20        0.10       35.19     30.66 o 
   2   6  20       15.13        8.03     58.08 o 
   3   6  20       18.48       29.83     45.17 o 
   4   6  20        0.08       31.99     34.60 o 
   5   6  20       92.53       75.35     37.13 o 
   6   6  20      150.76      207.80     78.22 o 
  -6   7  20        0.12       37.43     30.71 o 
  -5   7  20      163.93      194.09     39.32 o 
  -4   7  20       82.40       18.10     26.05 o 
  -3   7  20       91.40       66.46     25.34 o 
  -2   7  20      181.15      231.84     44.96 o 
  -1   7  20       36.25       35.42     27.30 o 
   0   7  20      513.03      546.31     88.55 o 
   1   7  20        6.16       -9.39     41.88 o 
   2   7  20      465.61      313.63     71.55 o 
   3   7  20        0.81       28.83     46.76 o 
   4   7  20      124.72      218.22     77.37 o 
   5   7  20        9.18      -13.24     43.10 o 
  -6   8  20      377.32      444.72     56.14 o 
  -5   8  20        2.66      -19.61     23.62 o 
  -4   8  20      281.53      333.00     43.93 o 
  -3   8  20       40.58       48.72     26.76 o 
  -2   8  20       67.74       94.92     34.67 o 
  -1   8  20      296.21      205.87     47.61 o 
   0   8  20        0.90       69.30     52.30 o 
   1   8  20       41.01      109.39     53.62 o 
   2   8  20      213.92      183.39     68.92 o 
   3   8  20       16.15       -3.38     50.14 o 
   4   8  20      251.41      143.01     71.27 o 
   5   8  20       15.74       51.27     61.60 o 
  -5   9  20      111.31      267.68     54.97 o 
  -4   9  20      127.30      119.57     55.27 o 
  -3   9  20      337.87      344.73     49.53 o 
  -2   9  20      140.23      121.43     39.23 o 
  -1   9  20      111.50       88.88     31.00 o 
   0   9  20      204.34      192.97     39.55 o 
   1   9  20       86.93      148.83     59.63 o 
   2   9  20       78.73      122.73     57.65 o 
   3   9  20      328.12      222.54     72.96 o 
   4   9  20       42.06      111.55     63.66 o 
   5   9  20       84.65       83.48     65.73 o 
  -5  10  20       31.76       94.33     32.07 o 
  -4  10  20       56.91       50.05     24.53 o 
  -3  10  20       11.41       19.32     29.69 o 
  -2  10  20       33.62       44.55     37.70 o 
  -1  10  20      262.27      394.42    110.71 o 
   0  10  20      117.22      191.82     40.06 o 
   1  10  20      926.93      733.92    100.85 o 
   2  10  20      209.02      200.48     66.67 o 
   3  10  20      129.35      163.76     69.02 o 
   4  10  20      176.77      127.23     67.61 o 
   5  10  20        2.94      136.62     69.58 o 
  -5  11  20       69.44      101.75     33.08 o 
  -4  11  20       66.88       60.19     28.98 o 
  -3  11  20      570.86      581.96     93.48 o 
  -2  11  20       46.18       35.60     31.84 o 
  -1  11  20      590.18      497.70    116.86 o 
   0  11  20       68.30       53.71     50.99 o 
   1  11  20       35.60       48.64     52.02 o 
   2  11  20      135.93      102.44     57.37 o 
   3  11  20      149.29      105.45     63.57 o 
   4  11  20      193.18      182.92     75.96 o 
   5  11  20       19.52       77.66     66.76 o 
  -4  12  20       23.73       49.86     26.79 o 
  -3  12  20      605.74      639.09     75.68 o 
  -2  12  20       32.58       -3.67     37.94 o 
  -1  12  20       42.05      109.64     39.39 o 
   0  12  20        0.32      -41.41     41.41 o 
   1  12  20       12.44       88.36     60.00 o 
   2  12  20       15.07       38.41     52.68 o 
   3  12  20        0.52      -31.17     48.26 o 
   4  12  20       23.00       10.14     53.99 o 
  -4  13  20       33.31       63.75     31.10 o 
  -3  13  20       46.45       27.24     31.59 o 
  -2  13  20       11.10       33.52     38.50 o 
  -1  13  20      127.52      190.01     55.78 o 
   0  13  20        6.81       10.52     48.55 o 
   1  13  20        4.63      131.74     62.73 o 
   2  13  20       49.09       23.01     54.74 o 
   3  13  20       45.74      100.57     59.63 o 
   4  13  20       10.90       33.62     61.03 o 
  -4  14  20      122.31      120.50     34.57 o 
  -3  14  20       37.93       80.35     40.00 o 
  -2  14  20       33.25       99.71     54.27 o 
  -1  14  20       35.74      -22.16     46.57 o 
   0  14  20      173.26      289.40     78.50 o 
   1  14  20       15.55       43.95     58.69 o 
   2  14  20      180.12      264.52     80.28 o 
   3  14  20      161.74       83.48     66.20 o 
  -3  15  20       18.05       34.96     35.74 o 
  -2  15  20       70.10       71.93     38.41 o 
  -1  15  20       51.97       45.35     58.03 o 
   0  15  20      155.48      182.26     74.09 o 
   1  15  20       13.57      -10.89     56.53 o 
   2  15  20       69.47       40.00     58.31 o 
   3  15  20       14.90       82.91     64.70 o 
  -2  16  20      205.01      256.89     55.73 o 
  -1  16  20      226.67      260.85     84.70 o 
   0  16  20      383.73      357.19     90.05 o 
   1  16  20      192.19      159.16     72.40 o 
   2  16  20       46.86       57.56     56.25 o 
  -1  17  20      186.50       46.39     61.32 o 
   0  17  20       24.48      -45.92     45.92 o 
   1  17  20      159.57       91.27     66.48 o 
  -6   1  21       76.23       27.18     28.02 o 
  -5   1  21        9.24        1.75     22.98 o 
  -4   1  21        5.81       10.21     31.58 o 
  -3   1  21        7.52       19.84     19.71 o 
  -2   1  21      448.85      532.54     48.77 o 
  -1   1  21        2.71       24.50     32.22 o 
   0   1  21      405.79      435.17     55.51 o 
   1   1  21      230.72      259.72     58.97 o 
   2   1  21      952.36      877.49    114.79 o 
   3   1  21      838.18      864.61     76.96 o 
   4   1  21      550.50      463.50     66.04 o 
   5   1  21       10.19       80.48     43.53 o 
   6   1  21       20.60       59.97     38.39 o 
  -6   2  21      521.81      540.58     53.80 o 
  -5   2  21       12.66       22.88     24.21 o 
  -4   2  21     1215.26     1227.86     84.20 o 
  -3   2  21     1035.57     1097.08     74.95 o 
  -2   2  21      660.10      562.86     49.33 o 
  -1   2  21       89.82      104.11     40.00 o 
   0   2  21      135.72      134.82     41.50 o 
   1   2  21        1.63       33.32     34.00 o 
   2   2  21       42.27       60.82     36.42 o 
   3   2  21      365.87      349.71     56.40 o 
   4   2  21      600.92      633.86     94.04 o 
   5   2  21      105.92      208.69     49.92 o 
   6   2  21      345.85      432.68     80.89 o 
  -6   3  21       18.04       18.08     27.55 o 
  -5   3  21      351.96      399.05     44.15 o 
  -4   3  21       27.58        7.62     21.82 o 
  -3   3  21      527.36      549.99     43.02 o 
  -2   3  21      501.01      470.23     47.00 o 
  -1   3  21      108.73      101.41     62.30 o 
   0   3  21      209.74      184.74     44.44 o 
   1   3  21       17.23       -4.04     33.19 o 
   2   3  21      406.07      373.84     55.21 o 
   3   3  21      714.05      644.08     69.04 o 
   4   3  21      217.89      173.54     69.25 o 
   5   3  21        0.94       27.35     36.31 o 
  -6   4  21      154.34       96.07     32.02 o 
  -5   4  21      377.70      343.35     42.36 o 
  -4   4  21        3.80      -19.07     19.07 o 
  -3   4  21       24.16       55.67     20.65 o 
  -2   4  21        1.65       19.56     22.98 o 
  -1   4  21      132.31      180.39     44.38 o 
   0   4  21       26.49       67.59     38.05 o 
   1   4  21      608.36      497.70    142.77 o 
   2   4  21      227.82      222.69     46.98 o 
   3   4  21      334.50      348.78     56.44 o 
   4   4  21       41.26       95.04     42.63 o 
   5   4  21       85.03       49.61     45.87 o 
  -6   5  21        1.50       52.11     32.28 o 
  -5   5  21      323.85      313.48     46.67 o 
  -4   5  21       49.85       56.22     41.22 o 
  -3   5  21      286.70      254.47     34.55 o 
  -2   5  21       38.18       32.59     45.31 o 
  -1   5  21        1.97       -5.69     31.89 o 
   0   5  21      475.04      421.45     55.35 o 
   1   5  21       56.43      -31.39     31.39 o 
   2   5  21      600.87      560.79     61.62 o 
   3   5  21       11.85       23.77     34.41 o 
   4   5  21      605.51      683.79     73.50 o 
   5   5  21        3.26       70.41     38.69 o 
  -5   6  21      171.56      175.32     39.83 o 
  -4   6  21      149.48      118.37     32.22 o 
  -3   6  21       81.71       99.25     29.12 o 
  -2   6  21      673.58      705.57     68.88 o 
  -1   6  21        3.83       34.73     27.39 o 
   0   6  21      155.70       84.98     54.18 o 
   1   6  21      128.19      129.77     57.75 o 
   2   6  21        4.73      -21.88     42.16 o 
   3   6  21       28.45       36.15     54.27 o 
   4   6  21       83.56       75.87     57.94 o 
   5   6  21       36.72       38.22     61.03 o 
  -5   7  21      102.49       73.06     33.44 o 
  -4   7  21       61.76       82.47     30.87 o 
  -3   7  21       89.75       63.21     35.92 o 
  -2   7  21       34.54       27.98     53.80 o 
  -1   7  21      164.58      168.42     38.88 o 
   0   7  21       36.19       70.99     52.68 o 
   1   7  21      129.37      159.91     62.54 o 
   2   7  21        0.38       55.87     50.99 o 
   3   7  21       37.16       97.09     61.79 o 
   4   7  21       16.38       63.48     61.69 o 
   5   7  21       23.16       66.48     63.95 o 
  -5   8  21       15.84       65.77     30.35 o 
  -4   8  21       68.48       62.07     28.47 o 
  -3   8  21        6.22       16.39     31.49 o 
  -2   8  21      108.55       55.26     33.01 o 
  -1   8  21        3.12       31.17     28.45 o 
   0   8  21      157.66      141.13     63.85 o 
   1   8  21       95.74       64.23     53.15 o 
   2   8  21      133.44      106.48     57.84 o 
   3   8  21      182.06      207.14     70.05 o 
   4   8  21       20.40      111.74     69.86 o 
   5   8  21      153.03      209.77     76.81 o 
  -5   9  21        3.84       35.38     29.80 o 
  -4   9  21        2.08       -3.01     23.23 o 
  -3   9  21       45.25       56.25     64.27 o 
  -2   9  21       19.80       44.60     33.73 o 
  -1   9  21        2.58        8.11     30.99 o 
   0   9  21      326.48      268.93     76.90 o 
   1   9  21       28.71       10.05     50.05 o 
   2   9  21      800.27      565.56     93.71 o 
   3   9  21       36.52       73.43     58.03 o 
   4   9  21      413.81      402.74     93.90 o 
   5   9  21        5.90       51.83     66.11 o 
  -5  10  21       31.64       37.33     30.80 o 
  -4  10  21       90.73       63.26     28.29 o 
  -3  10  21       73.52      143.45     43.48 o 
  -2  10  21       12.74        7.37     30.85 o 
  -1  10  21      471.07      542.76     62.85 o 
   0  10  21       56.56       28.45     48.92 o 
   1  10  21      392.01      343.39     81.69 o 
   2  10  21        0.14       63.85     57.00 o 
   3  10  21      244.93      169.21     75.21 o 
   4  10  21       85.36       63.01     64.13 o 
  -4  11  21        0.01      -10.40     23.87 o 
  -3  11  21      425.69      389.13     63.73 o 
  -2  11  21       21.59       51.80     33.45 o 
  -1  11  21      271.27      367.61     58.12 o 
   0  11  21        1.27      -12.49     46.67 o 
   1  11  21       72.20       53.34     50.33 o 
   2  11  21      136.98      110.90     65.07 o 
   3  11  21      108.38       36.81     55.03 o 
   4  11  21       64.65       96.90     66.20 o 
  -4  12  21      210.60      163.78     51.73 o 
  -3  12  21        0.25       -5.21     32.45 o 
  -2  12  21       57.14       28.73     32.93 o 
  -1  12  21       53.51       52.47     32.72 o 
   0  12  21       35.28       14.65     45.54 o 
   1  12  21      374.17      428.09     91.74 o 
   2  12  21      100.13       48.73     59.16 o 
   3  12  21      195.38      239.63     79.16 o 
   4  12  21       46.02       71.65     64.88 o 
  -3  13  21        1.19       -4.57     32.52 o 
  -2  13  21      112.47      189.44     47.07 o 
  -1  13  21        8.47       -5.43     30.00 o 
   0  13  21      724.38      746.22    113.81 o 
   1  13  21       15.35      -14.74     50.99 o 
   2  13  21      702.87      712.14    107.42 o 
   3  13  21       31.17      -20.28     50.14 o 
  -3  14  21       11.78       16.66     35.62 o 
  -2  14  21       35.20      103.57     42.18 o 
  -1  14  21      244.91      326.06     56.48 o 
   0  14  21        0.01       72.12     59.63 o 
   1  14  21      123.13      121.69     67.51 o 
   2  14  21       37.60       80.94     63.95 o 
   3  14  21      269.20      479.64     99.91 o 
  -2  15  21       52.66       29.15     36.96 o 
  -1  15  21       43.10       -7.82     30.16 o 
   0  15  21       22.03      -46.76     46.76 o 
   1  15  21       31.98       28.73     55.31 o 
   2  15  21       50.35       89.96     64.04 o 
  -1  16  21       24.49       -6.85     50.42 o 
   0  16  21       33.48       12.30     55.49 o 
   1  16  21      358.19      334.19     86.67 o 
  -5   0  22       16.11        4.04     46.01 o 
  -4   0  22        3.08       25.18     31.92 o 
  -3   0  22      513.78      544.89    119.21 o 
  -2   0  22      522.81      475.88     91.46 o 
  -1   0  22       26.89       22.91     49.30 o 
   0   0  22     2309.92     2114.34    149.30 o 
   1   0  22      145.16      309.02     75.40 o 
   2   0  22       49.20       68.64     56.43 o 
   3   0  22        0.50       87.05     58.50 o 
   4   0  22        0.05       99.82     68.27 o 
   5   0  22       41.74        3.29     57.00 o 
  -5   1  22        0.19       -9.23     23.62 o 
  -4   1  22        5.37       18.09     23.39 o 
  -3   1  22       11.57      -10.82     18.99 o 
  -2   1  22       39.11        0.99     35.94 o 
  -1   1  22      114.98       91.00     40.93 o 
   0   1  22       95.56      114.41     58.78 o 
   1   1  22        4.81       38.99     36.46 o 
   2   1  22      221.81      201.91     47.76 o 
   3   1  22       99.66      122.08     48.26 o 
   4   1  22       68.78      104.91     49.17 o 
   5   1  22       52.35       91.87     46.39 o 
  -5   2  22        5.58        4.07     23.83 o 
  -4   2  22        9.66       -4.10     22.13 o 
  -3   2  22       17.73       33.81     28.35 o 
  -2   2  22       31.61      -17.11     31.58 o 
  -1   2  22       18.24       -3.57     33.54 o 
   0   2  22        8.08        7.16     32.53 o 
   1   2  22       83.76       62.47     37.23 o 
   2   2  22       23.02        0.95     32.10 o 
   3   2  22      234.08      199.14     54.51 o 
   4   2  22      111.14      107.09     47.91 o 
   5   2  22       63.44      106.80     47.37 o 
  -5   3  22       28.43        9.39     24.14 o 
  -4   3  22       31.16       64.60     25.60 o 
  -3   3  22      340.33      305.00     36.08 o 
  -2   3  22       43.84       60.51     28.15 o 
  -1   3  22       66.76       94.22     40.97 o 
   0   3  22      202.97      263.61     49.82 o 
   1   3  22       10.00       21.28     33.56 o 
   2   3  22        9.04       25.31     46.62 o 
   3   3  22      104.43      178.45     48.93 o 
   4   3  22       58.71      148.35     52.20 o 
   5   3  22      220.64      284.57     58.59 o 
  -5   4  22       72.56       56.85     28.23 o 
  -4   4  22       63.87       62.31     25.44 o 
  -3   4  22        3.70       -9.88     24.47 o 
  -2   4  22      322.76      344.11     57.75 o 
  -1   4  22       12.33       -4.96     32.74 o 
   0   4  22      585.58      632.17     66.08 o 
   1   4  22       56.68       58.64     47.89 o 
   2   4  22       37.50       73.67     39.17 o 
   3   4  22      291.10      190.76     66.95 o 
   4   4  22       25.36       71.63     45.13 o 
   5   4  22      106.03      191.30     54.71 o 
  -5   5  22        9.76        5.52     25.07 o 
  -4   5  22       70.18       48.82     38.78 o 
  -3   5  22       55.43       44.83     34.85 o 
  -2   5  22       54.93       67.62     50.05 o 
  -1   5  22      383.58      413.82     59.10 o 
   0   5  22        3.80       24.90     35.05 o 
   1   5  22      305.31      273.21     49.60 o 
   2   5  22        6.32       25.88     37.47 o 
   3   5  22        9.69       18.66     37.48 o 
   4   5  22       71.05       68.23     42.83 o 
   5   5  22       89.28       -0.19     58.22 o 
  -5   6  22      191.42      271.32     43.91 o 
  -4   6  22        0.03       10.66     23.79 o 
  -3   6  22      202.93      216.24     49.15 o 
  -2   6  22      103.80       97.66     38.87 o 
  -1   6  22      113.64      108.17     57.84 o 
   0   6  22      108.31      133.53     67.14 o 
   1   6  22      151.20       69.39     59.16 o 
   2   6  22       15.45       12.68     53.34 o 
   3   6  22      235.90      188.18     68.45 o 
   4   6  22      128.69       20.75     56.81 o 
   5   6  22      237.77      158.41     75.96 o 
  -5   7  22        0.23        1.06     26.65 o 
  -4   7  22       77.49       96.82     32.78 o 
  -3   7  22       51.30       73.38     39.28 o 
  -2   7  22       23.70       73.14     35.05 o 
  -1   7  22      349.43      236.25     73.43 o 
   0   7  22      513.42      489.78     89.39 o 
   1   7  22      391.21      341.14     81.79 o 
   2   7  22      517.13      520.11     96.44 o 
   3   7  22       86.11       45.17     58.22 o 
   4   7  22      429.90      661.99    118.13 o 
  -4   8  22      161.05      176.03     37.36 o 
  -3   8  22       15.89       91.79     40.38 o 
  -2   8  22      439.79      448.77     61.53 o 
  -1   8  22        7.56       18.22     55.40 o 
   0   8  22      334.01      277.57     79.63 o 
   1   8  22        1.12       28.17     54.37 o 
   2   8  22       21.02       44.79     56.81 o 
   3   8  22       60.19      -49.67     49.67 o 
   4   8  22      130.88       79.25     63.85 o 
  -4   9  22       17.57       66.01     41.75 o 
  -3   9  22      150.26      157.13     46.35 o 
  -2   9  22       50.86       54.43     53.99 o 
  -1   9  22      202.53       77.37     56.34 o 
   0   9  22      205.31      165.64     70.05 o 
   1   9  22        0.15       -2.63     50.24 o 
   2   9  22      117.05       49.39     58.78 o 
   3   9  22        8.39       18.87     54.18 o 
   4   9  22       36.47      -11.74     57.56 o 
  -4  10  22        8.22       33.91     39.81 o 
  -3  10  22        0.08       32.01     38.69 o 
  -2  10  22      104.70      139.98     71.88 o 
  -1  10  22        2.32      -25.48     25.48 o 
   0  10  22        0.07       41.50     52.96 o 
   1  10  22       30.73       78.69     60.00 o 
   2  10  22      166.72      117.28     66.29 o 
   3  10  22       48.94      128.36     69.11 o 
   4  10  22        1.89       59.91     71.74 o 
  -4  11  22        0.37      -23.95     39.53 o 
  -3  11  22       54.62       46.03     84.51 o 
  -2  11  22      166.01       71.91     36.43 o 
  -1  11  22        7.31       -7.06     30.52 o 
   0  11  22        2.29      -47.70     47.70 o 
   1  11  22       38.22       -5.82     56.15 o 
   2  11  22       38.69      127.99     69.20 o 
   3  11  22       33.55       62.07     60.19 o 
  -3  12  22      241.62      210.98     55.18 o 
  -2  12  22       99.14      120.42     96.90 o 
  -1  12  22      106.79      161.96     44.35 o 
   0  12  22       23.02       55.87     59.06 o 
   1  12  22      520.50      323.20     86.67 o 
   2  12  22       19.04      -29.48     52.30 o 
   3  12  22      568.11      465.56     98.88 o 
  -3  13  22      158.56      118.17     49.81 o 
  -2  13  22        8.13       11.18     36.35 o 
  -1  13  22      748.54      966.87     84.93 o 
   0  13  22      105.20      123.95     66.48 o 
   1  13  22      605.57      665.84    108.92 o 
   2  13  22       28.74        0.47     55.12 o 
  -2  14  22       54.37       13.26     34.54 o 
  -1  14  22        1.02       65.80     35.76 o 
   0  14  22       30.30        1.60     58.59 o 
   1  14  22      177.30      186.39     72.77 o 
   0  15  22      127.01      225.08     78.69 o 
  -5   1  23        8.03       -7.40     23.71 o 
  -4   1  23       35.86        7.28     29.25 o 
  -3   1  23      296.33      217.85     40.76 o 
  -2   1  23        2.88       -3.79     46.43 o 
  -1   1  23       55.04      -20.79     34.55 o 
   0   1  23       50.64       42.01     40.23 o 
   1   1  23       10.47      -32.26     34.23 o 
   2   1  23        0.76        5.44     37.35 o 
   3   1  23       19.82       33.65     50.52 o 
   4   1  23       73.75      100.56     47.77 o 
  -5   2  23       16.07        8.27     25.61 o 
  -4   2  23       99.00       77.32     27.67 o 
  -3   2  23       37.65       46.70     28.50 o 
  -2   2  23      424.67      522.33    102.02 o 
  -1   2  23        0.45        8.12     36.47 o 
   0   2  23     1307.10     1509.88    101.74 o 
   1   2  23       34.52       42.69     37.05 o 
   2   2  23       65.89       24.72     76.62 o 
   3   2  23      150.80      155.31     50.73 o 
   4   2  23        5.68       63.34     44.46 o 
  -5   3  23      169.66      131.11     35.55 o 
  -4   3  23       45.22       35.40     24.83 o 
  -3   3  23      121.20      182.05     39.23 o 
  -2   3  23       44.17        8.30     37.38 o 
  -1   3  23       41.47       23.50     38.77 o 
   0   3  23        0.12       19.55     48.03 o 
   1   3  23       24.80      -23.43     33.85 o 
   2   3  23       62.59      114.46     45.25 o 
   3   3  23       80.07       66.98     46.41 o 
   4   3  23       10.29       27.38     41.70 o 
  -5   4  23       30.21       29.96     31.53 o 
  -4   4  23      167.90      183.97     68.57 o 
  -3   4  23        4.88       13.24     57.61 o 
  -2   4  23        1.42        2.02     35.41 o 
  -1   4  23      385.88      342.38     58.47 o 
   0   4  23        0.84       72.58     40.82 o 
   1   4  23      115.92      163.96     46.00 o 
   2   4  23      121.17      105.64     44.48 o 
   3   4  23        0.12       32.51     40.36 o 
   4   4  23        2.42       32.43     43.02 o 
  -4   5  23      464.65      438.70     52.50 o 
  -3   5  23        0.04      -13.77     29.83 o 
  -2   5  23      336.92      455.32     97.84 o 
  -1   5  23       12.86      -33.43     44.51 o 
   0   5  23      255.64      354.57     89.02 o 
   1   5  23      114.10       24.51     58.97 o 
   2   5  23        7.89      -10.42     50.99 o 
   3   5  23        4.30       14.55     57.75 o 
   4   5  23      149.77      158.03     74.27 o 
  -4   6  23       32.05      -16.75     33.40 o 
  -3   6  23       20.00       36.24     74.51 o 
  -2   6  23      205.32      161.70     69.58 o 
  -1   6  23       42.30       13.62     51.36 o 
   0   6  23      744.03      649.69    106.58 o 
   1   6  23        6.35       17.65     57.84 o 
   2   6  23      407.56      461.61     94.09 o 
   3   6  23        3.79      -18.31     52.58 o 
   4   6  23      199.20      178.32     78.31 o 
  -4   7  23       58.92       78.00     40.51 o 
  -3   7  23      146.22      142.35     42.86 o 
  -2   7  23      132.77       55.59     57.18 o 
  -1   7  23      342.17      357.76     91.65 o 
   0   7  23        9.74       61.13     63.95 o 
   1   7  23       30.48       72.58     55.49 o 
   2   7  23        0.93       60.38     59.81 o 
   3   7  23       36.20      -20.85     57.47 o 
   4   7  23       24.20      -20.94     55.40 o 
  -4   8  23        3.83       25.53     39.64 o 
  -3   8  23      105.27      106.08    115.78 o 
  -2   8  23       34.16       -0.80     37.61 o 
  -1   8  23        5.96      -24.79     46.86 o 
   0   8  23      133.81       69.02     57.37 o 
   1   8  23        3.10      104.98     60.94 o 
   2   8  23       89.21       99.82     64.98 o 
   3   8  23       25.66       23.94     57.00 o 
   4   8  23       24.50       37.94     61.97 o 
  -3   9  23       38.42       65.18     40.85 o 
  -2   9  23      459.05      631.03     73.42 o 
  -1   9  23       61.17      -14.46     48.36 o 
   0   9  23       30.40       72.77     58.22 o 
   1   9  23        0.02        1.69     52.02 o 
   2   9  23       74.61       69.58     64.79 o 
   3   9  23        0.50       66.48     60.57 o 
  -3  10  23      313.00      428.61    105.97 o 
  -2  10  23      220.41      267.04     52.33 o 
  -1  10  23      258.88      235.31     82.26 o 
   0  10  23      227.53      267.99     77.28 o 
   1  10  23        1.34      -49.49     49.49 o 
   2  10  23       52.05       53.43     60.28 o 
   3  10  23      181.15      183.10     81.32 o 
  -3  11  23        0.86       39.93     37.25 o 
  -2  11  23       27.85       22.37     32.62 o 
  -1  11  23      387.38      298.32     88.83 o 
   0  11  23       11.57       -3.66     57.47 o 
   1  11  23      767.05      684.53    111.83 o 
   2  11  23        2.41       18.87     59.34 o 
  -2  12  23       29.89       14.74     59.44 o 
  -1  12  23      200.26      213.43     81.79 o 
   0  12  23       57.21       42.82     60.75 o 
   1  12  23       38.92      101.32     69.20 o 
   2  12  23      126.21      227.52     78.59 o 
  -1  13  23      245.23       92.68     76.62 o 
   0  13  23       13.25       85.82     72.96 o 
   1  13  23        2.33        8.26     59.25 o 
  -4   0  24       20.78       55.55     38.38 o 
  -3   0  24      572.57      620.11    113.81 o 
  -2   0  24      215.27      235.22     81.88 o 
  -1   0  24        3.26      -43.01     48.73 o 
   0   0  24      125.87       46.10     59.63 o 
   1   0  24       85.23       11.46     60.28 o 
   2   0  24      339.30      302.73     82.73 o 
   3   0  24     1497.24     1502.21    145.26 o 
   4   0  24      364.39      281.32     86.58 o 
  -4   1  24      172.09      121.75     30.48 o 
  -3   1  24      424.02      464.11     78.92 o 
  -2   1  24       88.51       62.41     67.00 o 
  -1   1  24       87.80       52.18     43.76 o 
   0   1  24       40.16      -33.29     33.29 o 
   1   1  24      103.98       52.89     41.58 o 
   2   1  24       96.08       43.98     43.60 o 
   3   1  24       28.73      -13.75     40.16 o 
   4   1  24       19.49      149.96    116.01 o 
  -4   2  24       42.77        0.68     37.94 o 
  -3   2  24       24.38      -14.30     40.89 o 
  -2   2  24        0.08       90.74     47.04 o 
  -1   2  24        1.16       10.59     40.93 o 
   0   2  24       25.44       53.99     43.36 o 
   1   2  24       20.85       29.84     40.58 o 
   2   2  24      293.39      289.84     58.00 o 
   3   2  24       32.25      112.81     49.52 o 
   4   2  24      123.48       47.47     45.73 o 
  -4   3  24      903.35      698.50     67.30 o 
  -3   3  24      153.40      192.28     77.42 o 
  -2   3  24      950.71      866.54     86.73 o 
  -1   3  24        0.30        9.16     56.90 o 
   0   3  24      759.22      803.37     77.71 o 
   1   3  24       13.29       -5.00     37.54 o 
   2   3  24      159.43      158.06     49.77 o 
   3   3  24        0.22       -9.46     41.46 o 
   4   3  24       73.81       65.63     47.29 o 
  -4   4  24      426.59      533.68     75.11 o 
  -3   4  24        1.43      -22.25     62.91 o 
  -2   4  24        1.83       11.08     56.06 o 
  -1   4  24       47.32       55.31     57.37 o 
   0   4  24       49.01       59.44     63.76 o 
   1   4  24      126.27      130.68     48.72 o 
   2   4  24      759.03      842.52     77.72 o 
   3   4  24      273.22      121.79     74.46 o 
   4   4  24      449.58      407.99     98.69 o 
  -4   5  24        3.05       -3.08     33.20 o 
  -3   5  24      221.66      306.98     57.19 o 
  -2   5  24       47.19       42.91     61.50 o 
  -1   5  24        0.17       14.18     55.59 o 
   0   5  24      295.36      137.09     71.08 o 
   1   5  24       32.53       30.14     60.38 o 
   2   5  24      618.44      609.97    103.95 o 
   3   5  24      180.63      184.70     74.93 o 
  -4   6  24       54.22      162.45     81.41 o 
  -3   6  24      125.68       53.68     41.69 o 
  -2   6  24      265.32      331.47     96.90 o 
  -1   6  24      207.78       76.25     67.04 o 
   0   6  24      215.07      150.71     73.52 o 
   1   6  24      303.70      274.56     80.38 o 
   2   6  24      154.10      205.83     71.36 o 
   3   6  24       86.47       74.74     64.04 o 
  -3   7  24       19.98        0.42     37.94 o 
  -2   7  24      469.31      355.41    100.47 o 
  -1   7  24       51.12       26.01     64.60 o 
   0   7  24       24.93      -39.53     53.34 o 
   1   7  24        2.70       15.78     54.84 o 
   2   7  24       25.50        5.92     54.09 o 
   3   7  24       60.94       11.27     61.03 o 
  -3   8  24       46.83       75.77     41.53 o 
  -2   8  24      128.75      104.89     72.77 o 
  -1   8  24        7.06       83.48     67.89 o 
   0   8  24      190.90      175.97     77.09 o 
   1   8  24       98.08      105.17     69.20 o 
   2   8  24      140.04      217.85     75.59 o 
   3   8  24       53.64      127.14     72.02 o 
  -3   9  24        4.42        3.95     34.05 o 
  -2   9  24       97.87       64.04     69.39 o 
  -1   9  24       54.21       12.86     58.12 o 
   0   9  24       20.96      -15.96     58.50 o 
   1   9  24       29.12        7.61     61.13 o 
   2   9  24        4.70        1.50     57.00 o 
  -2  10  24       27.83       17.65     62.35 o 
  -1  10  24       96.88       40.19     65.17 o 
   0  10  24        0.31      -50.14     54.46 o 
   1  10  24       90.13       -6.39     49.39 o 
   2  10  24        0.09        6.10     54.74 o 
  -1  11  24       74.31       69.96     65.54 o 
   0  11  24       55.24      114.93     72.96 o 
   1  11  24        3.12       21.97     62.26 o 
  -3   1  25       67.02      138.66     55.14 o 
  -2   1  25      358.62      359.80     67.19 o 
  -1   1  25        2.48       38.66     42.94 o 
   0   1  25       53.63       59.14     46.54 o 
   1   1  25        7.91       -3.94     41.53 o 
   2   1  25      297.45      288.03     58.20 o 
   3   1  25       78.42       96.86     47.90 o 
  -3   2  25      190.22      212.90    111.27 o 
  -2   2  25      230.13      210.21     56.22 o 
  -1   2  25      200.78      166.78     54.60 o 
   0   2  25       62.62       81.62     91.79 o 
   1   2  25       30.72       14.99     41.12 o 
   2   2  25      352.48      437.01     64.97 o 
   3   2  25       30.64       51.29     43.53 o 
  -3   3  25        1.84        9.95     61.69 o 
  -2   3  25      513.33      445.13     70.75 o 
  -1   3  25       33.02       44.82     44.87 o 
   0   3  25      120.26       76.23     50.14 o 
   1   3  25       86.82      132.81     72.87 o 
   2   3  25      120.80       87.25     47.15 o 
   3   3  25       95.36      150.57     52.47 o 
  -3   4  25       45.36       44.32     70.71 o 
  -2   4  25      532.36      413.25    101.98 o 
  -1   4  25        5.70       99.91     69.58 o 
   0   4  25      279.88      229.68     83.95 o 
   1   4  25        1.72       43.85     65.54 o 
   2   4  25        3.67       76.43     66.48 o 
   3   4  25      269.71      328.46     88.17 o 
  -3   5  25       24.31      105.36     74.93 o 
  -2   5  25       63.42      109.67     72.49 o 
  -1   5  25       17.86      -10.33     51.74 o 
   0   5  25      311.41      171.74     80.85 o 
   1   5  25      164.03       98.97     70.80 o 
   2   5  25      479.68      423.21     94.09 o 
  -2   6  25      165.84      138.69     74.74 o 
  -1   6  25      117.03      189.02     73.81 o 
   0   6  25       34.35       74.93     67.70 o 
   1   6  25      181.94      166.01     73.71 o 
   2   6  25      314.11      245.45     82.35 o 
  -2   7  25        8.07       58.78     61.97 o 
  -1   7  25       21.82       29.48     61.69 o 
   0   7  25      207.26      106.95     66.39 o 
   1   7  25       55.14      114.75     73.62 o 
   2   7  25      196.18      207.42     80.38 o 
  -2   8  25       51.46      124.79     80.38 o 
  -1   8  25      110.31       94.37     71.27 o 
   0   8  25        0.02       51.74     62.73 o 
   1   8  25      269.72      190.62     76.53 o 
  -1   9  25        0.01      -45.07     55.31 o 
   0   9  25      130.78      251.37     85.17 o 
   1   9  25       66.80       48.45     65.17 o 
  -2   0  26      342.26      569.31    114.84 o 
  -1   0  26      219.95      156.72     77.00 o 
   0   0  26       31.75       27.14     68.83 o 
   1   0  26       61.72       45.82     64.60 o 
   2   0  26       11.20       45.35     61.79 o 
  -2   1  26       16.51        3.47     44.78 o 
  -1   1  26       24.03       39.98     61.83 o 
   0   1  26       50.73       15.50     42.09 o 
   1   1  26      138.35      132.72     60.28 o 
   2   1  26      178.07      190.95     54.10 o 
  -2   2  26       48.07      -14.90     42.20 o 
  -1   2  26       13.28       -5.49     43.30 o 
   0   2  26       28.05       -9.53     69.86 o 
   1   2  26       83.42       88.90     48.92 o 
   2   2  26        7.05       44.98     56.72 o 
  -2   3  26       63.39       52.02     64.23 o 
  -1   3  26        9.46       -9.30     61.41 o 
   0   3  26      456.01      581.33    111.83 o 
   1   3  26       22.73      -35.31     58.41 o 
   2   3  26      401.27      284.05     89.02 o 
  -1   4  26      327.15      170.24     83.38 o 
   0   4  26      407.81      473.91    104.51 o 
   1   4  26       32.61      -11.36     63.57 o 
  -1   5  26       71.07      114.09     78.59 o 
   0   5  26       49.07       45.35     62.73 o 
   1   5  26      133.87      110.80     73.99 o 
  -1   6  26        6.66      -16.24     61.69 o 
   0   6  26       83.71      114.75     71.93 o 
                                                 
